# Supplementary material for: Does GLUT4 Queue? A Mechanistic Mathematical Model for Insulin Response in Adipocytes
Source: Bull Math Biol. 2025 Sep 2;87(10):141. doi: 10.1007/s11538-025-01490-6 (PMC12405404; doi:10.1007/s11538-025-01490-6)
Supplement: Supplementary file 1 — (zip 303 KB) [file 11538_2025_1490_MOESM1_ESM.zip]

Archive with 222 entries (183 files):
- NetworkSimulation_Inhibitor/
- NetworkSimulation_Inhibitor/.DS_Store
- __MACOSX/NetworkSimulation_Inhibitor/._.DS_Store
- NetworkSimulation_Inhibitor/bin/
- NetworkSimulation_Inhibitor/NetworkSimulation_Inhibitor.jar
- __MACOSX/NetworkSimulation_Inhibitor/._NetworkSimulation_Inhibitor.jar
- NetworkSimulation_Inhibitor/.metadata/
- NetworkSimulation_Inhibitor/NetworkSimulation_multiGT_Wasserstein.jar
- __MACOSX/NetworkSimulation_Inhibitor/._NetworkSimulation_multiGT_Wasserstein.jar
- NetworkSimulation_Inhibitor/.classpath
- __MACOSX/NetworkSimulation_Inhibitor/._.classpath
- NetworkSimulation_Inhibitor/.settings/
- NetworkSimulation_Inhibitor/.project
- __MACOSX/NetworkSimulation_Inhibitor/._.project
- NetworkSimulation_Inhibitor/src/
- NetworkSimulation_Inhibitor/bin/DiscreteEventSimulation/
- NetworkSimulation_Inhibitor/bin/.DS_Store
- NetworkSimulation_Inhibitor/bin/dist/
- NetworkSimulation_Inhibitor/bin/DistanceMeasure/
- NetworkSimulation_Inhibitor/.metadata/.lock
- NetworkSimulation_Inhibitor/.metadata/.plugins/
- NetworkSimulation_Inhibitor/.metadata/version.ini
- NetworkSimulation_Inhibitor/.metadata/.log
- NetworkSimulation_Inhibitor/.settings/org.eclipse.jdt.core.prefs
- __MACOSX/NetworkSimulation_Inhibitor/.settings/._org.eclipse.jdt.core.prefs
- NetworkSimulation_Inhibitor/src/DiscreteEventSimulation/
- NetworkSimulation_Inhibitor/src/.DS_Store
- __MACOSX/NetworkSimulation_Inhibitor/src/._.DS_Store
- NetworkSimulation_Inhibitor/src/dist/
- NetworkSimulation_Inhibitor/src/DistanceMeasure/
- NetworkSimulation_Inhibitor/bin/DiscreteEventSimulation/Event.class
- NetworkSimulation_Inhibitor/bin/DiscreteEventSimulation/Customer.class
- NetworkSimulation_Inhibitor/bin/DiscreteEventSimulation/SimResults.class
- NetworkSimulation_Inhibitor/bin/DiscreteEventSimulation/SimulationWithBlocking.class
- NetworkSimulation_Inhibitor/bin/DiscreteEventSimulation/FES.class
- NetworkSimulation_Inhibitor/bin/DiscreteEventSimulation/Queue.class
- NetworkSimulation_Inhibitor/bin/dist/GeometricDistribution.class
- NetworkSimulation_Inhibitor/bin/dist/NegativeBinomialDistribution.class
- NetworkSimulation_Inhibitor/bin/dist/LogNormalDistribution.class
- NetworkSimulation_Inhibitor/bin/dist/ExponentialDistribution.class
- NetworkSimulation_Inhibitor/bin/dist/BinomialDistribution.class
- NetworkSimulation_Inhibitor/bin/dist/DataSet.class
- NetworkSimulation_Inhibitor/bin/dist/DeterministicDistribution.class
- NetworkSimulation_Inhibitor/bin/dist/Distribution.class
- NetworkSimulation_Inhibitor/bin/dist/ErlangDistribution.class
- NetworkSimulation_Inhibitor/bin/dist/BernoulliDistribution.class
- NetworkSimulation_Inhibitor/bin/dist/GammaDistribution.class
- NetworkSimulation_Inhibitor/bin/dist/NormalDistribution.class
- NetworkSimulation_Inhibitor/bin/dist/ParetoDistribution.class
- NetworkSimulation_Inhibitor/bin/dist/PoissonDistribution.class
- NetworkSimulation_Inhibitor/bin/dist/DiscreteUniformDistribution.class
- NetworkSimulation_Inhibitor/bin/dist/UniformDistribution.class
- NetworkSimulation_Inhibitor/bin/DistanceMeasure/ExperimentSimulationDistance.class
- NetworkSimulation_Inhibitor/bin/DistanceMeasure/MeasureResults.class
- NetworkSimulation_Inhibitor/bin/DistanceMeasure/EmpiricalCDF.class
- NetworkSimulation_Inhibitor/bin/DistanceMeasure/TimeSeriesData.class
- NetworkSimulation_Inhibitor/bin/DistanceMeasure/HelperFunctions.class
- NetworkSimulation_Inhibitor/.metadata/.plugins/org.eclipse.core.runtime/
- __MACOSX/NetworkSimulation_Inhibitor/.metadata/.plugins/._org.eclipse.core.runtime
- NetworkSimulation_Inhibitor/.metadata/.plugins/org.eclipse.egit.core/
- __MACOSX/NetworkSimulation_Inhibitor/.metadata/.plugins/._org.eclipse.egit.core
- NetworkSimulation_Inhibitor/.metadata/.plugins/org.eclipse.tips.ide/
- __MACOSX/NetworkSimulation_Inhibitor/.metadata/.plugins/._org.eclipse.tips.ide
- NetworkSimulation_Inhibitor/.metadata/.plugins/org.eclipse.core.resources/
- __MACOSX/NetworkSimulation_Inhibitor/.metadata/.plugins/._org.eclipse.core.resources
- NetworkSimulation_Inhibitor/.metadata/.plugins/org.eclipse.m2e.core/
- __MACOSX/NetworkSimulation_Inhibitor/.metadata/.plugins/._org.eclipse.m2e.core
- NetworkSimulation_Inhibitor/.metadata/.plugins/org.eclipse.m2e.logback.configuration/
- __MACOSX/NetworkSimulation_Inhibitor/.metadata/.plugins/._org.eclipse.m2e.logback.configuration
- NetworkSimulation_Inhibitor/.metadata/.plugins/org.eclipse.debug.core/
- __MACOSX/NetworkSimulation_Inhibitor/.metadata/.plugins/._org.eclipse.debug.core
- NetworkSimulation_Inhibitor/.metadata/.plugins/org.eclipse.ui.workbench/
- __MACOSX/NetworkSimulation_Inhibitor/.metadata/.plugins/._org.eclipse.ui.workbench
- NetworkSimulation_Inhibitor/.metadata/.plugins/org.eclipse.jdt.core/
- __MACOSX/NetworkSimulation_Inhibitor/.metadata/.plugins/._org.eclipse.jdt.core
- NetworkSimulation_Inhibitor/.metadata/.plugins/org.eclipse.userstorage.oauth/
- __MACOSX/NetworkSimulation_Inhibitor/.metadata/.plugins/._org.eclipse.userstorage.oauth
- NetworkSimulation_Inhibitor/.metadata/.plugins/org.eclipse.ui.ide/
- __MACOSX/NetworkSimulation_Inhibitor/.metadata/.plugins/._org.eclipse.ui.ide
- NetworkSimulation_Inhibitor/.metadata/.plugins/org.eclipse.ui.intro/
- __MACOSX/NetworkSimulation_Inhibitor/.metadata/.plugins/._org.eclipse.ui.intro
- NetworkSimulation_Inhibitor/.metadata/.plugins/org.eclipse.oomph.setup/
- __MACOSX/NetworkSimulation_Inhibitor/.metadata/.plugins/._org.eclipse.oomph.setup
- NetworkSimulation_Inhibitor/.metadata/.plugins/org.eclipse.e4.workbench/
- __MACOSX/NetworkSimulation_Inhibitor/.metadata/.plugins/._org.eclipse.e4.workbench
- NetworkSimulation_Inhibitor/.metadata/.plugins/org.eclipse.jdt.ui/
- __MACOSX/NetworkSimulation_Inhibitor/.metadata/.plugins/._org.eclipse.jdt.ui
- NetworkSimulation_Inhibitor/.metadata/.plugins/org.eclipse.emf.common.ui/
- __MACOSX/NetworkSimulation_Inhibitor/.metadata/.plugins/._org.eclipse.emf.common.ui
- NetworkSimulation_Inhibitor/.metadata/.plugins/org.eclipse.tm.terminal.view.ui/
- __MACOSX/NetworkSimulation_Inhibitor/.metadata/.plugins/._org.eclipse.tm.terminal.view.ui
- NetworkSimulation_Inhibitor/.metadata/.plugins/org.eclipse.oomph.setup.ui/
- __MACOSX/NetworkSimulation_Inhibitor/.metadata/.plugins/._org.eclipse.oomph.setup.ui
- NetworkSimulation_Inhibitor/src/DiscreteEventSimulation/SimulationWithBlocking.java
- __MACOSX/NetworkSimulation_Inhibitor/src/DiscreteEventSimulation/._SimulationWithBlocking.java
- NetworkSimulation_Inhibitor/src/DiscreteEventSimulation/FES.java
- __MACOSX/NetworkSimulation_Inhibitor/src/DiscreteEventSimulation/._FES.java
- NetworkSimulation_Inhibitor/src/DiscreteEventSimulation/Customer.java
- __MACOSX/NetworkSimulation_Inhibitor/src/DiscreteEventSimulation/._Customer.java
- NetworkSimulation_Inhibitor/src/DiscreteEventSimulation/Queue.java
- __MACOSX/NetworkSimulation_Inhibitor/src/DiscreteEventSimulation/._Queue.java
- NetworkSimulation_Inhibitor/src/DiscreteEventSimulation/Event.java
- __MACOSX/NetworkSimulation_Inhibitor/src/DiscreteEventSimulation/._Event.java
- NetworkSimulation_Inhibitor/src/DiscreteEventSimulation/SimResults.java
- __MACOSX/NetworkSimulation_Inhibitor/src/DiscreteEventSimulation/._SimResults.java
- NetworkSimulation_Inhibitor/src/dist/DataSet.java
- __MACOSX/NetworkSimulation_Inhibitor/src/dist/._DataSet.java
- NetworkSimulation_Inhibitor/src/dist/NormalDistribution.java
- __MACOSX/NetworkSimulation_Inhibitor/src/dist/._NormalDistribution.java
- NetworkSimulation_Inhibitor/src/dist/GeometricDistribution.class
- __MACOSX/NetworkSimulation_Inhibitor/src/dist/._GeometricDistribution.class
- NetworkSimulation_Inhibitor/src/dist/NegativeBinomialDistribution.class
- __MACOSX/NetworkSimulation_Inhibitor/src/dist/._NegativeBinomialDistribution.class
- NetworkSimulation_Inhibitor/src/dist/LogNormalDistribution.class
- __MACOSX/NetworkSimulation_Inhibitor/src/dist/._LogNormalDistribution.class
- NetworkSimulation_Inhibitor/src/dist/ExponentialDistribution.class
- __MACOSX/NetworkSimulation_Inhibitor/src/dist/._ExponentialDistribution.class
- NetworkSimulation_Inhibitor/src/dist/DiscreteUniformDistribution.java
- __MACOSX/NetworkSimulation_Inhibitor/src/dist/._DiscreteUniformDistribution.java
- NetworkSimulation_Inhibitor/src/dist/BinomialDistribution.java
- __MACOSX/NetworkSimulation_Inhibitor/src/dist/._BinomialDistribution.java
- NetworkSimulation_Inhibitor/src/dist/ErlangDistribution.java
- __MACOSX/NetworkSimulation_Inhibitor/src/dist/._ErlangDistribution.java
- NetworkSimulation_Inhibitor/src/dist/BernoulliDistribution.java
- __MACOSX/NetworkSimulation_Inhibitor/src/dist/._BernoulliDistribution.java
- NetworkSimulation_Inhibitor/src/dist/BinomialDistribution.class
- __MACOSX/NetworkSimulation_Inhibitor/src/dist/._BinomialDistribution.class
- NetworkSimulation_Inhibitor/src/dist/ExponentialDistribution.java
- __MACOSX/NetworkSimulation_Inhibitor/src/dist/._ExponentialDistribution.java
- NetworkSimulation_Inhibitor/src/dist/DataSet.class
- __MACOSX/NetworkSimulation_Inhibitor/src/dist/._DataSet.class
- NetworkSimulation_Inhibitor/src/dist/LogNormalDistribution.java
- __MACOSX/NetworkSimulation_Inhibitor/src/dist/._LogNormalDistribution.java
- NetworkSimulation_Inhibitor/src/dist/DeterministicDistribution.java
- __MACOSX/NetworkSimulation_Inhibitor/src/dist/._DeterministicDistribution.java
- NetworkSimulation_Inhibitor/src/dist/DeterministicDistribution.class
- __MACOSX/NetworkSimulation_Inhibitor/src/dist/._DeterministicDistribution.class
- NetworkSimulation_Inhibitor/src/dist/ParetoDistribution.java
- __MACOSX/NetworkSimulation_Inhibitor/src/dist/._ParetoDistribution.java
- NetworkSimulation_Inhibitor/src/dist/NegativeBinomialDistribution.java
- __MACOSX/NetworkSimulation_Inhibitor/src/dist/._NegativeBinomialDistribution.java
- NetworkSimulation_Inhibitor/src/dist/Distribution.class
- __MACOSX/NetworkSimulation_Inhibitor/src/dist/._Distribution.class
- NetworkSimulation_Inhibitor/src/dist/ErlangDistribution.class
- __MACOSX/NetworkSimulation_Inhibitor/src/dist/._ErlangDistribution.class
- NetworkSimulation_Inhibitor/src/dist/BernoulliDistribution.class
- __MACOSX/NetworkSimulation_Inhibitor/src/dist/._BernoulliDistribution.class
- NetworkSimulation_Inhibitor/src/dist/GeometricDistribution.java
- __MACOSX/NetworkSimulation_Inhibitor/src/dist/._GeometricDistribution.java
- NetworkSimulation_Inhibitor/src/dist/GammaDistribution.class
- __MACOSX/NetworkSimulation_Inhibitor/src/dist/._GammaDistribution.class
- NetworkSimulation_Inhibitor/src/dist/PoissonDistribution.java
- __MACOSX/NetworkSimulation_Inhibitor/src/dist/._PoissonDistribution.java
- NetworkSimulation_Inhibitor/src/dist/NormalDistribution.class
- __MACOSX/NetworkSimulation_Inhibitor/src/dist/._NormalDistribution.class
- NetworkSimulation_Inhibitor/src/dist/ParetoDistribution.class
- __MACOSX/NetworkSimulation_Inhibitor/src/dist/._ParetoDistribution.class
- NetworkSimulation_Inhibitor/src/dist/PoissonDistribution.class
- __MACOSX/NetworkSimulation_Inhibitor/src/dist/._PoissonDistribution.class
- NetworkSimulation_Inhibitor/src/dist/GammaDistribution.java
- __MACOSX/NetworkSimulation_Inhibitor/src/dist/._GammaDistribution.java
- NetworkSimulation_Inhibitor/src/dist/DiscreteUniformDistribution.class
- __MACOSX/NetworkSimulation_Inhibitor/src/dist/._DiscreteUniformDistribution.class
- NetworkSimulation_Inhibitor/src/dist/UniformDistribution.class
- __MACOSX/NetworkSimulation_Inhibitor/src/dist/._UniformDistribution.class
- NetworkSimulation_Inhibitor/src/dist/Distribution.java
- __MACOSX/NetworkSimulation_Inhibitor/src/dist/._Distribution.java
- NetworkSimulation_Inhibitor/src/dist/UniformDistribution.java
- __MACOSX/NetworkSimulation_Inhibitor/src/dist/._UniformDistribution.java
- NetworkSimulation_Inhibitor/src/DistanceMeasure/TimeSeriesData.java
- __MACOSX/NetworkSimulation_Inhibitor/src/DistanceMeasure/._TimeSeriesData.java
- NetworkSimulation_Inhibitor/src/DistanceMeasure/HelperFunctions.java
- __MACOSX/NetworkSimulation_Inhibitor/src/DistanceMeasure/._HelperFunctions.java
- NetworkSimulation_Inhibitor/src/DistanceMeasure/MeasureResults.java
- __MACOSX/NetworkSimulation_Inhibitor/src/DistanceMeasure/._MeasureResults.java
- NetworkSimulation_Inhibitor/src/DistanceMeasure/EmpiricalCDF.java
- __MACOSX/NetworkSimulation_Inhibitor/src/DistanceMeasure/._EmpiricalCDF.java
- NetworkSimulation_Inhibitor/src/DistanceMeasure/ExperimentSimulationDistance.java
- __MACOSX/NetworkSimulation_Inhibitor/src/DistanceMeasure/._ExperimentSimulationDistance.java
- NetworkSimulation_Inhibitor/.metadata/.plugins/org.eclipse.core.runtime/.settings/
- NetworkSimulation_Inhibitor/.metadata/.plugins/org.eclipse.egit.core/.org.eclipse.egit.core.cmp/
- __MACOSX/NetworkSimulation_Inhibitor/.metadata/.plugins/org.eclipse.egit.core/._.org.eclipse.egit.core.cmp
- NetworkSimulation_Inhibitor/.metadata/.plugins/org.eclipse.tips.ide/dialog_settings.xml
- NetworkSimulation_Inhibitor/.metadata/.plugins/org.eclipse.core.resources/.history/
- NetworkSimulation_Inhibitor/.metadata/.plugins/org.eclipse.core.resources/.root/
- NetworkSimulation_Inhibitor/.metadata/.plugins/org.eclipse.core.resources/.safetable/
- NetworkSimulation_Inhibitor/.metadata/.plugins/org.eclipse.core.resources/.projects/
- NetworkSimulation_Inhibitor/.metadata/.plugins/org.eclipse.m2e.core/workspaceState.ser
- NetworkSimulation_Inhibitor/.metadata/.plugins/org.eclipse.m2e.logback.configuration/0.log
- NetworkSimulation_Inhibitor/.metadata/.plugins/org.eclipse.m2e.logback.configuration/logback.2.0.0.20220705-1221.xml
- NetworkSimulation_Inhibitor/.metadata/.plugins/org.eclipse.ui.workbench/dialog_settings.xml
- NetworkSimulation_Inhibitor/.metadata/.plugins/org.eclipse.ui.workbench/workingsets.xml
- NetworkSimulation_Inhibitor/.metadata/.plugins/org.eclipse.jdt.core/assumedExternalFilesCache
- NetworkSimulation_Inhibitor/.metadata/.plugins/org.eclipse.jdt.core/externalFilesCache
- NetworkSimulation_Inhibitor/.metadata/.plugins/org.eclipse.jdt.core/nonChainingJarsCache
- NetworkSimulation_Inhibitor/.metadata/.plugins/org.eclipse.jdt.core/variablesAndContainers.dat
- NetworkSimulation_Inhibitor/.metadata/.plugins/org.eclipse.jdt.core/javaLikeNames.txt
- NetworkSimulation_Inhibitor/.metadata/.plugins/org.eclipse.ui.ide/dialog_settings.xml
- NetworkSimulation_Inhibitor/.metadata/.plugins/org.eclipse.ui.intro/introstate
- NetworkSimulation_Inhibitor/.metadata/.plugins/org.eclipse.oomph.setup/workspace.setup
- NetworkSimulation_Inhibitor/.metadata/.plugins/org.eclipse.e4.workbench/workbench.xmi
- NetworkSimulation_Inhibitor/.metadata/.plugins/org.eclipse.jdt.ui/dialog_settings.xml
- NetworkSimulation_Inhibitor/.metadata/.plugins/org.eclipse.jdt.ui/OpenTypeHistory.xml
- NetworkSimulation_Inhibitor/.metadata/.plugins/org.eclipse.jdt.ui/QualifiedTypeNameHistory.xml
- NetworkSimulation_Inhibitor/.metadata/.plugins/org.eclipse.core.runtime/.settings/org.eclipse.jdt.ui.prefs
- NetworkSimulation_Inhibitor/.metadata/.plugins/org.eclipse.core.runtime/.settings/org.eclipse.ui.ide.prefs
- NetworkSimulation_Inhibitor/.metadata/.plugins/org.eclipse.core.runtime/.settings/org.eclipse.ui.prefs
- NetworkSimulation_Inhibitor/.metadata/.plugins/org.eclipse.core.runtime/.settings/org.eclipse.ui.workbench.prefs
- NetworkSimulation_Inhibitor/.metadata/.plugins/org.eclipse.core.runtime/.settings/org.eclipse.m2e.discovery.prefs
- NetworkSimulation_Inhibitor/.metadata/.plugins/org.eclipse.core.runtime/.settings/org.eclipse.core.resources.prefs
- NetworkSimulation_Inhibitor/.metadata/.plugins/org.eclipse.egit.core/.org.eclipse.egit.core.cmp/.settings/
- NetworkSimulation_Inhibitor/.metadata/.plugins/org.eclipse.egit.core/.org.eclipse.egit.core.cmp/.project
- NetworkSimulation_Inhibitor/.metadata/.plugins/org.eclipse.core.resources/.root/.indexes/
- NetworkSimulation_Inhibitor/.metadata/.plugins/org.eclipse.core.resources/.root/1.tree
- NetworkSimulation_Inhibitor/.metadata/.plugins/org.eclipse.core.resources/.safetable/org.eclipse.core.resources
- NetworkSimulation_Inhibitor/.metadata/.plugins/org.eclipse.core.resources/.projects/.org.eclipse.egit.core.cmp/
- __MACOSX/NetworkSimulation_Inhibitor/.metadata/.plugins/org.eclipse.core.resources/.projects/._.org.eclipse.egit.core.cmp
- NetworkSimulation_Inhibitor/.metadata/.plugins/org.eclipse.egit.core/.org.eclipse.egit.core.cmp/.settings/org.eclipse.core.resources.prefs
- NetworkSimulation_Inhibitor/.metadata/.plugins/org.eclipse.core.resources/.root/.indexes/properties.index
- NetworkSimulation_Inhibitor/.metadata/.plugins/org.eclipse.core.resources/.root/.indexes/history.version
- NetworkSimulation_Inhibitor/.metadata/.plugins/org.eclipse.core.resources/.root/.indexes/properties.version
- NetworkSimulation_Inhibitor/.metadata/.plugins/org.eclipse.core.resources/.projects/.org.eclipse.egit.core.cmp/.location
