# Supplementary material for: Does GLUT4 Queue? A Mechanistic Mathematical Model for Insulin Response in Adipocytes
Source: Bull Math Biol. 2025 Sep 2;87(10):141. doi: 10.1007/s11538-025-01490-6 (PMC12405404; doi:10.1007/s11538-025-01490-6)
Supplement: Supplementary file 1 — (zip 303 KB) [file 11538_2025_1490_MOESM1_ESM.zip › NetworkSimulation_Inhibitor/src/dist/ErlangDistribution.java]

package dist;
import java.util.*;


public class ErlangDistribution extends Distribution{
    
    protected int n;
    protected double lambda;
    
    public ErlangDistribution(int n, double lambda, Random random) {
        this.n= n;
        this.lambda = lambda;
        this.random = random;       
    }

    @Override
    public double expectation() {
        return 1.0*n/lambda;
    }

    @Override
    public double variance() {
        return 1.0*n/(lambda*lambda);
    }

    @Override
    public double nextRandom() {
        // A Erlang rv is the sum of n exponential rv's with parameter lambda
        ExponentialDistribution ed = new ExponentialDistribution(lambda,random);
        double sum = 0;
        for( int i = 0 ; i < n; i++ ){
            sum += ed.nextRandom();
        }
        return sum;
    }
    
    
    
    
}
