# Supplementary material for: Does GLUT4 Queue? A Mechanistic Mathematical Model for Insulin Response in Adipocytes
Source: Bull Math Biol. 2025 Sep 2;87(10):141. doi: 10.1007/s11538-025-01490-6 (PMC12405404; doi:10.1007/s11538-025-01490-6)
Supplement: Supplementary file 1 — (zip 303 KB) [file 11538_2025_1490_MOESM1_ESM.zip › NetworkSimulation_Inhibitor/src/dist/ExponentialDistribution.java]

/*
 * To change this license header, choose License Headers in Project Properties.
 * To change this template file, choose Tools | Templates
 * and open the template in the editor.
 */

package dist;
import java.util.Random;
/**
 *
 * @author mboon
 */
public class ExponentialDistribution extends Distribution {

    protected double lambda;
    
    public ExponentialDistribution(double lambda, Random random) {
        this.lambda = lambda;
        this.random = random;
    }
    
    @Override
    public double expectation() {
        return 1/lambda;
    }

    @Override
    public double variance() {
        return 1/lambda/lambda;
    }
    
    @Override
    public double standardDeviation() {
        return 1/lambda;
    }

    @Override
    public double nextRandom() {
        double u = random.nextDouble();
        return -Math.log(u)/lambda;
    }
    
}
