# Supplementary material for: Does GLUT4 Queue? A Mechanistic Mathematical Model for Insulin Response in Adipocytes
Source: Bull Math Biol. 2025 Sep 2;87(10):141. doi: 10.1007/s11538-025-01490-6 (PMC12405404; doi:10.1007/s11538-025-01490-6)
Supplement: Supplementary file 1 — (zip 303 KB) [file 11538_2025_1490_MOESM1_ESM.zip › NetworkSimulation_Inhibitor/src/dist/LogNormalDistribution.java]

package dist;
import java.util.*;


public class LogNormalDistribution extends Distribution{
    
    protected double mu;
    protected double sigma;
    
    public LogNormalDistribution(double mu, double sigma, Random random) {
        this.mu= mu;
        this.sigma = sigma;
        this.random = random;       
    }

    @Override
    public double expectation() {
        return Math.exp(mu+sigma*sigma/2);
    }

    @Override
    public double variance() {
        return (Math.exp(sigma*sigma) - 1)*Math.exp(2*mu + sigma*sigma);
    }

    @Override
    public double nextRandom() {
        double U = random.nextGaussian();
        return Math.exp(mu + sigma*U); 
    }
    
    
    
    
}
