# Supplementary material for: Does GLUT4 Queue? A Mechanistic Mathematical Model for Insulin Response in Adipocytes
Source: Bull Math Biol. 2025 Sep 2;87(10):141. doi: 10.1007/s11538-025-01490-6 (PMC12405404; doi:10.1007/s11538-025-01490-6)
Supplement: Supplementary file 1 — (zip 303 KB) [file 11538_2025_1490_MOESM1_ESM.zip › NetworkSimulation_Inhibitor/src/dist/NegativeBinomialDistribution.java]

package dist;
import java.util.Random;


public class NegativeBinomialDistribution extends Distribution {

    protected int n;      // Number of successes required
    protected double p;   // Success probability
    
    public NegativeBinomialDistribution( int n, double p, Random random ){
        this.n = n;
        this.p = p;
        this.random = random;
    }
    
        @Override
    public double expectation() {
        return 1.0*n/p;
    }
    
    @Override
    public double variance() {
        return 1.0*n*(1-p)/(p*p);
    }

    @Override
    public double nextRandom() {
        // A negative binomial rv is the sum of n geometric rv's with parameter p
        double sum = 0;
        GeometricDistribution gd = new GeometricDistribution(p,random);
        for( int i = 0 ; i < n; i++ ){
            sum += gd.nextRandom();
        }
        return sum;
    }
}


    
    
