# Supplementary material for: Does GLUT4 Queue? A Mechanistic Mathematical Model for Insulin Response in Adipocytes
Source: Bull Math Biol. 2025 Sep 2;87(10):141. doi: 10.1007/s11538-025-01490-6 (PMC12405404; doi:10.1007/s11538-025-01490-6)
Supplement: Supplementary file 1 — (zip 303 KB) [file 11538_2025_1490_MOESM1_ESM.zip › NetworkSimulation_Inhibitor/src/dist/Distribution.java]

/*
 * To change this license header, choose License Headers in Project Properties.
 * To change this template file, choose Tools | Templates
 * and open the template in the editor.
 */

package dist;

import java.util.Random;

/**
 *
 * @author mboon
 */
public abstract class Distribution {

    protected Random random = new Random();
    
    public abstract double expectation();
    
    public abstract double variance();
    
    public double standardDeviation() {
        return Math.sqrt(variance());
    }
    
    public abstract double nextRandom();
}
