# Supplementary material for: Does GLUT4 Queue? A Mechanistic Mathematical Model for Insulin Response in Adipocytes
Source: Bull Math Biol. 2025 Sep 2;87(10):141. doi: 10.1007/s11538-025-01490-6 (PMC12405404; doi:10.1007/s11538-025-01490-6)
Supplement: Supplementary file 1 — (zip 303 KB) [file 11538_2025_1490_MOESM1_ESM.zip › NetworkSimulation_Inhibitor/src/dist/UniformDistribution.java]

package dist;
import java.util.*;

public class UniformDistribution extends Distribution{
    
    protected double a; // lower bound
    protected double b; // upper bound 
    
    public UniformDistribution(double a, double b, Random random){
        this.a = a;
        this.b = b;
        this.random = random;
    }

    @Override
    public double expectation() {
        return (a+b)/2;
    }

    @Override
    public double variance() {
        return (b-a)*(b-a)/12;
    }

    @Override
    public double nextRandom() {
        double U = random.nextDouble();
        return a + U*(b-a);
    }
}
