# Supplementary material for: Does GLUT4 Queue? A Mechanistic Mathematical Model for Insulin Response in Adipocytes
Source: Bull Math Biol. 2025 Sep 2;87(10):141. doi: 10.1007/s11538-025-01490-6 (PMC12405404; doi:10.1007/s11538-025-01490-6)
Supplement: Supplementary file 1 — (zip 303 KB) [file 11538_2025_1490_MOESM1_ESM.zip › NetworkSimulation_Inhibitor/src/DistanceMeasure/TimeSeriesData.java]

package DistanceMeasure;

import DiscreteEventSimulation.SimResults;

public class TimeSeriesData {
	
	/* The time series data to be stored, columns correspond to different samples
	 * rows are the different time points
	 */
	protected int[][] data;
	
	/**
	 * Arranges the data from SimResults into a matrix for further calcs
	 * This sample is used for simulation data
	 * @param results
	 * @param experiment corresponds to settling, Basal, Transition, Insulin
	 */
	
	public TimeSeriesData(SimResults[][] results, int experiment, int station) {
		int sampleSize = results.length;
		this.data = new int[results[0][experiment].getNumberOfTimePoints()][sampleSize];
		for (int i = 0; i < sampleSize; i++) {
			data[i] = results[i][experiment].getDataArray(station);
		}
		data = HelperFunctions.transposeMatrix(data);
	}
	
	public int[][] getData() {
		return data;
	}
	
	
}
