# Supplementary material for: Does GLUT4 Queue? A Mechanistic Mathematical Model for Insulin Response in Adipocytes
Source: Bull Math Biol. 2025 Sep 2;87(10):141. doi: 10.1007/s11538-025-01490-6 (PMC12405404; doi:10.1007/s11538-025-01490-6)
Supplement: Supplementary file 1 — (zip 303 KB) [file 11538_2025_1490_MOESM1_ESM.zip › NetworkSimulation_Inhibitor/.metadata/.plugins/org.eclipse.m2e.logback.configuration/0.log]

2024-05-08 12:16:10,899 [Worker-2: Loading available Gradle versions] INFO  o.e.b.c.i.u.g.PublishedGradleVersions - Gradle version information cache is up-to-date. Trying to read.
