# Supplementary material for: Does GLUT4 Queue? A Mechanistic Mathematical Model for Insulin Response in Adipocytes
Source: Bull Math Biol. 2025 Sep 2;87(10):141. doi: 10.1007/s11538-025-01490-6 (PMC12405404; doi:10.1007/s11538-025-01490-6)
Supplement: Supplementary file 1 — (zip 303 KB) [file 11538_2025_1490_MOESM1_ESM.zip › NetworkSimulation_Inhibitor/.metadata/.plugins/org.eclipse.m2e.logback.configuration/logback.2.0.0.20220705-1221.xml]

<configuration scan="true">
  <appender name="STDOUT" class="ch.qos.logback.core.ConsoleAppender">
    <encoder class="ch.qos.logback.classic.encoder.PatternLayoutEncoder">
      <pattern>%date [%thread] %-5level %logger{35} - %msg%n</pattern>
    </encoder>
    <filter class="ch.qos.logback.classic.filter.ThresholdFilter">
      <level>OFF</level> <!-- change to DEBUG to mimic '-consolelog' behaviour -->
    </filter>
  </appender>

  <appender name="FILE" class="ch.qos.logback.core.rolling.RollingFileAppender">
    <File>${org.eclipse.m2e.log.dir}/0.log</File>
    <rollingPolicy class="ch.qos.logback.core.rolling.FixedWindowRollingPolicy">
      <FileNamePattern>${org.eclipse.m2e.log.dir}/%i.log</FileNamePattern>
      <MinIndex>1</MinIndex>
      <MaxIndex>10</MaxIndex>
    </rollingPolicy>
    <triggeringPolicy class="ch.qos.logback.core.rolling.SizeBasedTriggeringPolicy">
      <MaxFileSize>10MB</MaxFileSize>
    </triggeringPolicy>
    <encoder class="ch.qos.logback.classic.encoder.PatternLayoutEncoder">
      <pattern>%date [%thread] %-5level %logger{35} - %msg%n</pattern>
    </encoder>
  </appender>

  <appender name="EclipseLog" class="org.eclipse.m2e.logback.appender.EclipseLogAppender">
    <filter class="ch.qos.logback.classic.filter.ThresholdFilter">
      <level>WARN</level>
    </filter>
  </appender>

  <appender name="MavenConsoleLog" class="org.eclipse.m2e.logback.appender.MavenConsoleAppender">
  </appender>
        
  <root level="INFO">
    <appender-ref ref="FILE" />
    <appender-ref ref="STDOUT" />
    <appender-ref ref="EclipseLog" />
    <appender-ref ref="MavenConsoleLog" />
  </root>
</configuration>
