# Supplementary material for: Does GLUT4 Queue? A Mechanistic Mathematical Model for Insulin Response in Adipocytes
Source: Bull Math Biol. 2025 Sep 2;87(10):141. doi: 10.1007/s11538-025-01490-6 (PMC12405404; doi:10.1007/s11538-025-01490-6)
Supplement: Supplementary file 1 — (zip 303 KB) [file 11538_2025_1490_MOESM1_ESM.zip › NetworkSimulation_Inhibitor/.metadata/.plugins/org.eclipse.ui.workbench/workingsets.xml]

<?xml version="1.0" encoding="UTF-8"?>
<workingSetManager>
<workingSet editPageId="org.eclipse.jdt.internal.ui.DynamicSourcesWorkingSet" factoryID="org.eclipse.ui.internal.WorkingSetFactory" id="1715134569602_0" label="Java Main Sources" name="Java Main Sources"/>
<workingSet editPageId="org.eclipse.jdt.internal.ui.DynamicSourcesWorkingSet" factoryID="org.eclipse.ui.internal.WorkingSetFactory" id="1715134569617_1" label="Java Test Sources" name="Java Test Sources"/>
<workingSet aggregate="true" factoryID="org.eclipse.ui.internal.WorkingSetFactory" id="1715134570191_2" label="Window Working Set" name="Aggregate for window 1715134570191"/>
</workingSetManager>
