# Supplementary material for: Does GLUT4 Queue? A Mechanistic Mathematical Model for Insulin Response in Adipocytes
Source: Bull Math Biol. 2025 Sep 2;87(10):141. doi: 10.1007/s11538-025-01490-6 (PMC12405404; doi:10.1007/s11538-025-01490-6)
Supplement: Supplementary file 1 — (zip 303 KB) [file 11538_2025_1490_MOESM1_ESM.zip › NetworkSimulation_Inhibitor/.metadata/.plugins/org.eclipse.ui.ide/dialog_settings.xml]

<?xml version="1.0" encoding="UTF-8"?>
<section name="Workbench">
	<section name="SmartImportWizard">
		<item key="SmartImportRootWizardPage.STORE_HIDE_ALREADY_OPEN" value="false"/>
		<item key="SmartImportRootWizardPage.STORE_CLOSE_IMPORTED" value="false"/>
		<item key="SmartImportRootWizardPage.STORE_NESTED_PROJECTS" value="true"/>
		<item key="SmartImportRootWizardPage.STORE_CONFIGURE_NATURES" value="true"/>
	</section>
	<section name="ChooseWorkspaceDialogSettings">
		<item key="DIALOG_X_ORIGIN" value="414"/>
		<item key="DIALOG_Y_ORIGIN" value="304"/>
	</section>
	<section name="WORKBENCH_SETTINGS">
		<list key="ENABLED_TRANSFERS">
		</list>
	</section>
</section>
