# Supplementary material for: Does GLUT4 Queue? A Mechanistic Mathematical Model for Insulin Response in Adipocytes
Source: Bull Math Biol. 2025 Sep 2;87(10):141. doi: 10.1007/s11538-025-01490-6 (PMC12405404; doi:10.1007/s11538-025-01490-6)
Supplement: Supplementary file 1 — (zip 303 KB) [file 11538_2025_1490_MOESM1_ESM.zip › NetworkSimulation_Inhibitor/.metadata/.plugins/org.eclipse.e4.workbench/workbench.xmi]

<?xml version="1.0" encoding="ASCII"?>
<application:Application xmi:version="2.0" xmlns:xmi="http://www.omg.org/XMI" xmlns:xsi="http://www.w3.org/2001/XMLSchema-instance" xmlns:advanced="http://www.eclipse.org/ui/2010/UIModel/application/ui/advanced" xmlns:application="http://www.eclipse.org/ui/2010/UIModel/application" xmlns:basic="http://www.eclipse.org/ui/2010/UIModel/application/ui/basic" xmlns:menu="http://www.eclipse.org/ui/2010/UIModel/application/ui/menu" xmi:id="_7hZvMQzgEe-B4KaCxyT1rA" elementId="org.eclipse.e4.legacy.ide.application" contributorURI="platform:/plugin/org.eclipse.platform" selectedElement="_7haWQAzgEe-B4KaCxyT1rA" bindingContexts="_7haWSQzgEe-B4KaCxyT1rA">
  <persistedState key="memento" value="&lt;?xml version=&quot;1.0&quot; encoding=&quot;UTF-8&quot;?>&#xA;&lt;workbench>&#xA;&lt;mruList/>&#xA;&lt;/workbench>"/>
  <tags>activeSchemeId:org.eclipse.ui.defaultAcceleratorConfiguration</tags>
  <children xsi:type="basic:TrimmedWindow" xmi:id="_7haWQAzgEe-B4KaCxyT1rA" elementId="IDEWindow" contributorURI="platform:/plugin/org.eclipse.platform" selectedElement="_7sp88AzgEe-B4KaCxyT1rA" label="%trimmedwindow.label.eclipseSDK" x="58" y="97" width="1432" height="1122">
    <persistedState key="coolBarVisible" value="true"/>
    <persistedState key="perspectiveBarVisible" value="true"/>
    <persistedState key="isRestored" value="true"/>
    <persistedState key="workingSets" value="&lt;?xml version=&quot;1.0&quot; encoding=&quot;UTF-8&quot;?>&#xA;&lt;workingSets/>"/>
    <persistedState key="aggregateWorkingSetId" value="Aggregate for window 1715134570191"/>
    <persistedState key="show_in_time" value="&lt;?xml version=&quot;1.0&quot; encoding=&quot;UTF-8&quot;?>&#xA;&lt;show_in_time/>"/>
    <tags>topLevel</tags>
    <children xsi:type="basic:PartSashContainer" xmi:id="_7sp88AzgEe-B4KaCxyT1rA" selectedElement="_7sp88QzgEe-B4KaCxyT1rA" horizontal="true">
      <children xsi:type="advanced:PerspectiveStack" xmi:id="_7sp88QzgEe-B4KaCxyT1rA" elementId="org.eclipse.ui.ide.perspectivestack" containerData="7500" selectedElement="_7zBqsAzgEe-B4KaCxyT1rA">
        <children xsi:type="advanced:Perspective" xmi:id="_7zBqsAzgEe-B4KaCxyT1rA" elementId="org.eclipse.jdt.ui.JavaPerspective" selectedElement="_7zBqsQzgEe-B4KaCxyT1rA" label="Java" iconURI="platform:/plugin/org.eclipse.jdt.ui/$nl$/icons/full/eview16/jperspective.png">
          <persistedState key="persp.hiddenItems" value="persp.hideToolbarSC:print,persp.hideToolbarSC:org.eclipse.ui.edit.undo,persp.hideToolbarSC:org.eclipse.ui.edit.redo,persp.hideToolbarSC:org.eclipse.ui.edit.text.toggleShowSelectedElementOnly,persp.hideToolbarSC:org.eclipse.debug.ui.commands.RunToLine,persp.hideToolbarSC:org.eclipse.jdt.ui.actions.OpenProjectWizard,"/>
          <tags>persp.actionSet:org.eclipse.ui.cheatsheets.actionSet</tags>
          <tags>persp.actionSet:org.eclipse.search.searchActionSet</tags>
          <tags>persp.actionSet:org.eclipse.text.quicksearch.actionSet</tags>
          <tags>persp.actionSet:org.eclipse.ui.edit.text.actionSet.annotationNavigation</tags>
          <tags>persp.actionSet:org.eclipse.ui.edit.text.actionSet.navigation</tags>
          <tags>persp.actionSet:org.eclipse.ui.edit.text.actionSet.convertLineDelimitersTo</tags>
          <tags>persp.actionSet:org.eclipse.ui.externaltools.ExternalToolsSet</tags>
          <tags>persp.actionSet:org.eclipse.ui.actionSet.keyBindings</tags>
          <tags>persp.actionSet:org.eclipse.ui.actionSet.openFiles</tags>
          <tags>persp.actionSet:org.eclipse.debug.ui.launchActionSet</tags>
          <tags>persp.actionSet:org.eclipse.jdt.ui.JavaActionSet</tags>
          <tags>persp.actionSet:org.eclipse.jdt.ui.JavaElementCreationActionSet</tags>
          <tags>persp.actionSet:org.eclipse.ui.NavigateActionSet</tags>
          <tags>persp.viewSC:org.eclipse.jdt.ui.PackageExplorer</tags>
          <tags>persp.viewSC:org.eclipse.jdt.ui.TypeHierarchy</tags>
          <tags>persp.viewSC:org.eclipse.jdt.ui.SourceView</tags>
          <tags>persp.viewSC:org.eclipse.jdt.ui.JavadocView</tags>
          <tags>persp.viewSC:org.eclipse.search.ui.views.SearchView</tags>
          <tags>persp.viewSC:org.eclipse.ui.console.ConsoleView</tags>
          <tags>persp.viewSC:org.eclipse.ui.views.ContentOutline</tags>
          <tags>persp.viewSC:org.eclipse.ui.views.ProblemView</tags>
          <tags>persp.viewSC:org.eclipse.ui.views.ResourceNavigator</tags>
          <tags>persp.viewSC:org.eclipse.ui.views.TaskList</tags>
          <tags>persp.viewSC:org.eclipse.ui.views.ProgressView</tags>
          <tags>persp.viewSC:org.eclipse.ui.navigator.ProjectExplorer</tags>
          <tags>persp.viewSC:org.eclipse.ui.texteditor.TemplatesView</tags>
          <tags>persp.viewSC:org.eclipse.pde.runtime.LogView</tags>
          <tags>persp.newWizSC:org.eclipse.jdt.ui.wizards.JavaProjectWizard</tags>
          <tags>persp.newWizSC:org.eclipse.jdt.ui.wizards.NewPackageCreationWizard</tags>
          <tags>persp.newWizSC:org.eclipse.jdt.ui.wizards.NewClassCreationWizard</tags>
          <tags>persp.newWizSC:org.eclipse.jdt.ui.wizards.NewInterfaceCreationWizard</tags>
          <tags>persp.newWizSC:org.eclipse.jdt.ui.wizards.NewEnumCreationWizard</tags>
          <tags>persp.newWizSC:org.eclipse.jdt.ui.wizards.NewRecordCreationWizard</tags>
          <tags>persp.newWizSC:org.eclipse.jdt.ui.wizards.NewAnnotationCreationWizard</tags>
          <tags>persp.newWizSC:org.eclipse.jdt.ui.wizards.NewSourceFolderCreationWizard</tags>
          <tags>persp.newWizSC:org.eclipse.jdt.ui.wizards.NewSnippetFileCreationWizard</tags>
          <tags>persp.newWizSC:org.eclipse.jdt.ui.wizards.NewJavaWorkingSetWizard</tags>
          <tags>persp.newWizSC:org.eclipse.ui.wizards.new.folder</tags>
          <tags>persp.newWizSC:org.eclipse.ui.wizards.new.file</tags>
          <tags>persp.newWizSC:org.eclipse.ui.editors.wizards.UntitledTextFileWizard</tags>
          <tags>persp.perspSC:org.eclipse.jdt.ui.JavaBrowsingPerspective</tags>
          <tags>persp.perspSC:org.eclipse.debug.ui.DebugPerspective</tags>
          <tags>persp.showIn:org.eclipse.jdt.ui.PackageExplorer</tags>
          <tags>persp.showIn:org.eclipse.team.ui.GenericHistoryView</tags>
          <tags>persp.showIn:org.eclipse.ui.navigator.ProjectExplorer</tags>
          <tags>persp.actionSet:org.eclipse.debug.ui.breakpointActionSet</tags>
          <tags>persp.actionSet:org.eclipse.jdt.debug.ui.JDTDebugActionSet</tags>
          <tags>persp.showIn:org.eclipse.egit.ui.RepositoriesView</tags>
          <tags>persp.actionSet:org.eclipse.eclemma.ui.CoverageActionSet</tags>
          <tags>persp.showIn:org.eclipse.eclemma.ui.CoverageView</tags>
          <tags>persp.viewSC:org.eclipse.tm.terminal.view.ui.TerminalsView</tags>
          <tags>persp.showIn:org.eclipse.tm.terminal.view.ui.TerminalsView</tags>
          <tags>persp.newWizSC:org.eclipse.jdt.junit.wizards.NewTestCaseCreationWizard</tags>
          <tags>persp.actionSet:org.eclipse.jdt.junit.JUnitActionSet</tags>
          <tags>persp.viewSC:org.eclipse.ant.ui.views.AntView</tags>
          <children xsi:type="basic:PartSashContainer" xmi:id="_7zBqsQzgEe-B4KaCxyT1rA" selectedElement="_7zBqugzgEe-B4KaCxyT1rA" horizontal="true">
            <children xsi:type="basic:PartSashContainer" xmi:id="_7zBqsgzgEe-B4KaCxyT1rA" toBeRendered="false" containerData="2500">
              <children xsi:type="basic:PartStack" xmi:id="_7zBqswzgEe-B4KaCxyT1rA" elementId="left" toBeRendered="false" containerData="6000">
                <tags>org.eclipse.e4.primaryNavigationStack</tags>
                <children xsi:type="advanced:Placeholder" xmi:id="_7zBqtAzgEe-B4KaCxyT1rA" elementId="org.eclipse.jdt.ui.PackageExplorer" toBeRendered="false" ref="_7y4gwAzgEe-B4KaCxyT1rA" closeable="true">
                  <tags>View</tags>
                  <tags>categoryTag:Java</tags>
                </children>
                <children xsi:type="advanced:Placeholder" xmi:id="_7zBqtQzgEe-B4KaCxyT1rA" elementId="org.eclipse.jdt.ui.TypeHierarchy" toBeRendered="false" ref="_7y5u4AzgEe-B4KaCxyT1rA" closeable="true">
                  <tags>View</tags>
                  <tags>categoryTag:Java</tags>
                </children>
                <children xsi:type="advanced:Placeholder" xmi:id="_7zBqtgzgEe-B4KaCxyT1rA" elementId="org.eclipse.ui.navigator.ProjectExplorer" toBeRendered="false" ref="_7y6V8AzgEe-B4KaCxyT1rA" closeable="true">
                  <tags>View</tags>
                  <tags>categoryTag:General</tags>
                </children>
                <children xsi:type="advanced:Placeholder" xmi:id="_7zBqtwzgEe-B4KaCxyT1rA" elementId="org.eclipse.jdt.junit.ResultView" toBeRendered="false" ref="_7zBDogzgEe-B4KaCxyT1rA" closeable="true">
                  <tags>View</tags>
                  <tags>categoryTag:Java</tags>
                </children>
              </children>
              <children xsi:type="basic:PartStack" xmi:id="_7zBquAzgEe-B4KaCxyT1rA" elementId="org.eclipse.egit.ui.RepositoriesViewMStack" toBeRendered="false" containerData="4000">
                <children xsi:type="advanced:Placeholder" xmi:id="_7zBquQzgEe-B4KaCxyT1rA" elementId="org.eclipse.egit.ui.RepositoriesView" toBeRendered="false" ref="_7zBDoAzgEe-B4KaCxyT1rA" closeable="true">
                  <tags>View</tags>
                  <tags>categoryTag:Git</tags>
                </children>
              </children>
            </children>
            <children xsi:type="basic:PartSashContainer" xmi:id="_7zBqugzgEe-B4KaCxyT1rA" containerData="7500" selectedElement="_7zBquwzgEe-B4KaCxyT1rA">
              <children xsi:type="basic:PartSashContainer" xmi:id="_7zBquwzgEe-B4KaCxyT1rA" containerData="7500" selectedElement="_7zBqvQzgEe-B4KaCxyT1rA" horizontal="true">
                <children xsi:type="advanced:Placeholder" xmi:id="_7zBqvAzgEe-B4KaCxyT1rA" elementId="org.eclipse.ui.editorss" containerData="7500" ref="_7y0PUAzgEe-B4KaCxyT1rA"/>
                <children xsi:type="basic:PartStack" xmi:id="_7zBqvQzgEe-B4KaCxyT1rA" elementId="right" containerData="2500" selectedElement="_7zBqvgzgEe-B4KaCxyT1rA">
                  <tags>org.eclipse.e4.secondaryNavigationStack</tags>
                  <tags>active</tags>
                  <children xsi:type="advanced:Placeholder" xmi:id="_7zBqvgzgEe-B4KaCxyT1rA" elementId="org.eclipse.ui.views.ContentOutline" ref="_7y69BAzgEe-B4KaCxyT1rA" closeable="true">
                    <tags>View</tags>
                    <tags>categoryTag:General</tags>
                  </children>
                  <children xsi:type="advanced:Placeholder" xmi:id="_7zBqvwzgEe-B4KaCxyT1rA" elementId="org.eclipse.ui.texteditor.TemplatesView" toBeRendered="false" ref="_7y69BQzgEe-B4KaCxyT1rA" closeable="true">
                    <tags>View</tags>
                    <tags>categoryTag:General</tags>
                  </children>
                  <children xsi:type="advanced:Placeholder" xmi:id="_7zBqwAzgEe-B4KaCxyT1rA" elementId="org.eclipse.ui.views.minimap.MinimapView" toBeRendered="false" ref="_7zAckAzgEe-B4KaCxyT1rA" closeable="true">
                    <tags>View</tags>
                    <tags>categoryTag:General</tags>
                  </children>
                  <children xsi:type="advanced:Placeholder" xmi:id="_7zBqwQzgEe-B4KaCxyT1rA" elementId="org.eclipse.ant.ui.views.AntView" toBeRendered="false" ref="_7zBDowzgEe-B4KaCxyT1rA" closeable="true">
                    <tags>View</tags>
                    <tags>categoryTag:Ant</tags>
                  </children>
                </children>
              </children>
              <children xsi:type="basic:PartStack" xmi:id="_7zBqwgzgEe-B4KaCxyT1rA" elementId="bottom" containerData="2500" selectedElement="_7zBqwwzgEe-B4KaCxyT1rA">
                <tags>org.eclipse.e4.secondaryDataStack</tags>
                <children xsi:type="advanced:Placeholder" xmi:id="_7zBqwwzgEe-B4KaCxyT1rA" elementId="org.eclipse.ui.views.ProblemView" ref="_7y6V8QzgEe-B4KaCxyT1rA" closeable="true">
                  <tags>View</tags>
                  <tags>categoryTag:General</tags>
                </children>
                <children xsi:type="advanced:Placeholder" xmi:id="_7zBqxAzgEe-B4KaCxyT1rA" elementId="org.eclipse.jdt.ui.JavadocView" ref="_7y6V8gzgEe-B4KaCxyT1rA" closeable="true">
                  <tags>View</tags>
                  <tags>categoryTag:Java</tags>
                </children>
                <children xsi:type="advanced:Placeholder" xmi:id="_7zBqxQzgEe-B4KaCxyT1rA" elementId="org.eclipse.jdt.ui.SourceView" ref="_7y6V8wzgEe-B4KaCxyT1rA" closeable="true">
                  <tags>View</tags>
                  <tags>categoryTag:Java</tags>
                </children>
                <children xsi:type="advanced:Placeholder" xmi:id="_7zBqxgzgEe-B4KaCxyT1rA" elementId="org.eclipse.search.ui.views.SearchView" toBeRendered="false" ref="_7y69AAzgEe-B4KaCxyT1rA" closeable="true">
                  <tags>View</tags>
                  <tags>categoryTag:General</tags>
                </children>
                <children xsi:type="advanced:Placeholder" xmi:id="_7zBqxwzgEe-B4KaCxyT1rA" elementId="org.eclipse.ui.console.ConsoleView" toBeRendered="false" ref="_7y69AQzgEe-B4KaCxyT1rA" closeable="true">
                  <tags>View</tags>
                  <tags>categoryTag:General</tags>
                </children>
                <children xsi:type="advanced:Placeholder" xmi:id="_7zBqyAzgEe-B4KaCxyT1rA" elementId="org.eclipse.ui.views.BookmarkView" toBeRendered="false" ref="_7y69AgzgEe-B4KaCxyT1rA" closeable="true">
                  <tags>View</tags>
                  <tags>categoryTag:General</tags>
                </children>
                <children xsi:type="advanced:Placeholder" xmi:id="_7zBqyQzgEe-B4KaCxyT1rA" elementId="org.eclipse.ui.views.ProgressView" toBeRendered="false" ref="_7y69AwzgEe-B4KaCxyT1rA" closeable="true">
                  <tags>View</tags>
                  <tags>categoryTag:General</tags>
                </children>
                <children xsi:type="advanced:Placeholder" xmi:id="_7zBqygzgEe-B4KaCxyT1rA" elementId="org.eclipse.tm.terminal.view.ui.TerminalsView" toBeRendered="false" ref="_7zBDoQzgEe-B4KaCxyT1rA" closeable="true">
                  <tags>View</tags>
                  <tags>categoryTag:Terminal</tags>
                </children>
              </children>
            </children>
          </children>
        </children>
      </children>
      <children xsi:type="basic:PartStack" xmi:id="_7sp88gzgEe-B4KaCxyT1rA" elementId="stickyFolderRight" toBeRendered="false" containerData="2500">
        <children xsi:type="advanced:Placeholder" xmi:id="_7sp88wzgEe-B4KaCxyT1rA" elementId="org.eclipse.help.ui.HelpView" toBeRendered="false" ref="_7spV4AzgEe-B4KaCxyT1rA" closeable="true">
          <tags>View</tags>
          <tags>categoryTag:Help</tags>
        </children>
        <children xsi:type="advanced:Placeholder" xmi:id="_7sp89AzgEe-B4KaCxyT1rA" elementId="org.eclipse.ui.internal.introview" toBeRendered="false" ref="_7spV4QzgEe-B4KaCxyT1rA" closeable="true">
          <tags>View</tags>
          <tags>categoryTag:General</tags>
        </children>
        <children xsi:type="advanced:Placeholder" xmi:id="_7sp89QzgEe-B4KaCxyT1rA" elementId="org.eclipse.ui.cheatsheets.views.CheatSheetView" toBeRendered="false" ref="_7spV4gzgEe-B4KaCxyT1rA" closeable="true">
          <tags>View</tags>
          <tags>categoryTag:Help</tags>
        </children>
      </children>
    </children>
    <sharedElements xsi:type="basic:Part" xmi:id="_7spV4AzgEe-B4KaCxyT1rA" elementId="org.eclipse.help.ui.HelpView" contributionURI="bundleclass://org.eclipse.ui.workbench/org.eclipse.ui.internal.e4.compatibility.CompatibilityView" label="Help" iconURI="platform:/plugin/org.eclipse.help.ui/icons/view16/help_view.png" tooltip="" closeable="true">
      <persistedState key="originalCompatibilityViewClass" value="org.eclipse.help.ui.internal.views.HelpView"/>
      <persistedState key="originalCompatibilityViewBundle" value="org.eclipse.help.ui"/>
      <tags>View</tags>
      <tags>categoryTag:Help</tags>
    </sharedElements>
    <sharedElements xsi:type="basic:Part" xmi:id="_7spV4QzgEe-B4KaCxyT1rA" elementId="org.eclipse.ui.internal.introview" contributionURI="bundleclass://org.eclipse.ui.workbench/org.eclipse.ui.internal.e4.compatibility.CompatibilityView" label="Welcome" iconURI="platform:/plugin/org.eclipse.ui/icons/full/eview16/defaultview_misc.png" tooltip="" closeable="true">
      <persistedState key="originalCompatibilityViewClass" value="org.eclipse.ui.internal.ViewIntroAdapterPart"/>
      <persistedState key="originalCompatibilityViewBundle" value="org.eclipse.ui"/>
      <persistedState key="memento" value="&lt;?xml version=&quot;1.0&quot; encoding=&quot;UTF-8&quot;?>&#xA;&lt;view>&#xA;&lt;presentation currentPage=&quot;qroot&quot; restore=&quot;true&quot;/>&#xA;&lt;standbyPart/>&#xA;&lt;/view>"/>
      <tags>View</tags>
      <tags>categoryTag:General</tags>
      <menus xmi:id="_774EsAzgEe-B4KaCxyT1rA" elementId="org.eclipse.ui.internal.introview">
        <tags>ViewMenu</tags>
        <tags>menuContribution:menu</tags>
      </menus>
      <toolbar xmi:id="_774EsQzgEe-B4KaCxyT1rA" elementId="org.eclipse.ui.internal.introview" visible="false"/>
    </sharedElements>
    <sharedElements xsi:type="basic:Part" xmi:id="_7spV4gzgEe-B4KaCxyT1rA" elementId="org.eclipse.ui.cheatsheets.views.CheatSheetView" contributionURI="bundleclass://org.eclipse.ui.workbench/org.eclipse.ui.internal.e4.compatibility.CompatibilityView" label="Cheat Sheets" iconURI="platform:/plugin/org.eclipse.ui.cheatsheets/icons/view16/cheatsheet_view.png" tooltip="" closeable="true">
      <persistedState key="originalCompatibilityViewClass" value="org.eclipse.ui.internal.cheatsheets.views.CheatSheetView"/>
      <persistedState key="originalCompatibilityViewBundle" value="org.eclipse.ui.cheatsheets"/>
      <tags>View</tags>
      <tags>categoryTag:Help</tags>
    </sharedElements>
    <sharedElements xsi:type="advanced:Area" xmi:id="_7y0PUAzgEe-B4KaCxyT1rA" elementId="org.eclipse.ui.editorss">
      <children xsi:type="basic:PartStack" xmi:id="_7y0PUQzgEe-B4KaCxyT1rA" elementId="org.eclipse.e4.primaryDataStack">
        <tags>org.eclipse.e4.primaryDataStack</tags>
        <tags>EditorStack</tags>
      </children>
    </sharedElements>
    <sharedElements xsi:type="basic:Part" xmi:id="_7y4gwAzgEe-B4KaCxyT1rA" elementId="org.eclipse.jdt.ui.PackageExplorer" contributionURI="bundleclass://org.eclipse.ui.workbench/org.eclipse.ui.internal.e4.compatibility.CompatibilityView" label="Package Explorer" iconURI="platform:/plugin/org.eclipse.jdt.ui/icons/full/eview16/package.png" tooltip="" closeable="true">
      <persistedState key="originalCompatibilityViewClass" value="org.eclipse.jdt.internal.ui.packageview.PackageExplorerPart"/>
      <persistedState key="originalCompatibilityViewBundle" value="org.eclipse.jdt.ui"/>
      <persistedState key="memento" value="&lt;?xml version=&quot;1.0&quot; encoding=&quot;UTF-8&quot;?>&#xA;&lt;view group_libraries=&quot;1&quot; layout=&quot;2&quot; linkWithEditor=&quot;0&quot; rootMode=&quot;1&quot; workingSetName=&quot;Aggregate for window 1715134570191&quot;>&#xA;&lt;customFilters userDefinedPatternsEnabled=&quot;false&quot;>&#xA;&lt;xmlDefinedFilters>&#xA;&lt;child filterId=&quot;org.eclipse.jdt.ui.PackageExplorer.StaticsFilter&quot; isEnabled=&quot;false&quot;/>&#xA;&lt;child filterId=&quot;org.eclipse.buildship.ui.packageexplorer.filter.gradle.buildfolder&quot; isEnabled=&quot;true&quot;/>&#xA;&lt;child filterId=&quot;org.eclipse.jdt.ui.PackageExplorer.NonJavaProjectsFilter&quot; isEnabled=&quot;false&quot;/>&#xA;&lt;child filterId=&quot;org.eclipse.jdt.ui.PackageExplorer_patternFilterId_.*&quot; isEnabled=&quot;true&quot;/>&#xA;&lt;child filterId=&quot;org.eclipse.jdt.ui.PackageExplorer.NonSharedProjectsFilter&quot; isEnabled=&quot;false&quot;/>&#xA;&lt;child filterId=&quot;org.eclipse.jdt.ui.PackageExplorer.SyntheticMembersFilter&quot; isEnabled=&quot;true&quot;/>&#xA;&lt;child filterId=&quot;org.eclipse.jdt.ui.PackageExplorer.ContainedLibraryFilter&quot; isEnabled=&quot;false&quot;/>&#xA;&lt;child filterId=&quot;org.eclipse.jdt.internal.ui.PackageExplorer.HideInnerClassFilesFilter&quot; isEnabled=&quot;true&quot;/>&#xA;&lt;child filterId=&quot;org.eclipse.jdt.internal.ui.PackageExplorer.EmptyInnerPackageFilter&quot; isEnabled=&quot;true&quot;/>&#xA;&lt;child filterId=&quot;org.eclipse.m2e.MavenModuleFilter&quot; isEnabled=&quot;false&quot;/>&#xA;&lt;child filterId=&quot;org.eclipse.buildship.ui.packageexplorer.filter.gradle.subProject&quot; isEnabled=&quot;true&quot;/>&#xA;&lt;child filterId=&quot;org.eclipse.jdt.ui.PackageExplorer.ClosedProjectsFilter&quot; isEnabled=&quot;false&quot;/>&#xA;&lt;child filterId=&quot;org.eclipse.jdt.ui.PackageExplorer.DeprecatedMembersFilter&quot; isEnabled=&quot;false&quot;/>&#xA;&lt;child filterId=&quot;org.eclipse.jdt.ui.PackageExplorer.EmptyLibraryContainerFilter&quot; isEnabled=&quot;true&quot;/>&#xA;&lt;child filterId=&quot;org.eclipse.jdt.ui.PackageExplorer.PackageDeclarationFilter&quot; isEnabled=&quot;true&quot;/>&#xA;&lt;child filterId=&quot;org.eclipse.jdt.ui.PackageExplorer.ImportDeclarationFilter&quot; isEnabled=&quot;true&quot;/>&#xA;&lt;child filterId=&quot;org.eclipse.jdt.ui.PackageExplorer.NonJavaElementFilter&quot; isEnabled=&quot;false&quot;/>&#xA;&lt;child filterId=&quot;org.eclipse.jdt.ui.PackageExplorer.LibraryFilter&quot; isEnabled=&quot;false&quot;/>&#xA;&lt;child filterId=&quot;org.eclipse.jdt.ui.PackageExplorer.CuAndClassFileFilter&quot; isEnabled=&quot;false&quot;/>&#xA;&lt;child filterId=&quot;org.eclipse.jdt.internal.ui.PackageExplorer.EmptyPackageFilter&quot; isEnabled=&quot;false&quot;/>&#xA;&lt;child filterId=&quot;org.eclipse.jdt.ui.PackageExplorer.NonPublicFilter&quot; isEnabled=&quot;false&quot;/>&#xA;&lt;child filterId=&quot;org.eclipse.jdt.ui.PackageExplorer.LocalTypesFilter&quot; isEnabled=&quot;false&quot;/>&#xA;&lt;child filterId=&quot;org.eclipse.jdt.ui.PackageExplorer.FieldsFilter&quot; isEnabled=&quot;false&quot;/>&#xA;&lt;/xmlDefinedFilters>&#xA;&lt;/customFilters>&#xA;&lt;/view>"/>
      <tags>View</tags>
      <tags>categoryTag:Java</tags>
      <menus xmi:id="_71z48AzgEe-B4KaCxyT1rA" elementId="org.eclipse.jdt.ui.PackageExplorer">
        <tags>ViewMenu</tags>
        <tags>menuContribution:menu</tags>
      </menus>
      <toolbar xmi:id="_710gAAzgEe-B4KaCxyT1rA" elementId="org.eclipse.jdt.ui.PackageExplorer" visible="false"/>
    </sharedElements>
    <sharedElements xsi:type="basic:Part" xmi:id="_7y5u4AzgEe-B4KaCxyT1rA" elementId="org.eclipse.jdt.ui.TypeHierarchy" contributionURI="bundleclass://org.eclipse.ui.workbench/org.eclipse.ui.internal.e4.compatibility.CompatibilityView" label="Type Hierarchy" iconURI="platform:/plugin/org.eclipse.jdt.ui/icons/full/eview16/class_hi.png" tooltip="" closeable="true">
      <persistedState key="originalCompatibilityViewClass" value="org.eclipse.jdt.internal.ui.typehierarchy.TypeHierarchyViewPart"/>
      <persistedState key="originalCompatibilityViewBundle" value="org.eclipse.jdt.ui"/>
      <tags>View</tags>
      <tags>categoryTag:Java</tags>
    </sharedElements>
    <sharedElements xsi:type="basic:Part" xmi:id="_7y6V8AzgEe-B4KaCxyT1rA" elementId="org.eclipse.ui.navigator.ProjectExplorer" contributionURI="bundleclass://org.eclipse.ui.workbench/org.eclipse.ui.internal.e4.compatibility.CompatibilityView" label="Project Explorer" iconURI="platform:/plugin/org.eclipse.ui.navigator.resources/icons/full/eview16/resource_persp.png" tooltip="" closeable="true">
      <persistedState key="originalCompatibilityViewClass" value="org.eclipse.ui.navigator.resources.ProjectExplorer"/>
      <persistedState key="originalCompatibilityViewBundle" value="org.eclipse.ui.navigator.resources"/>
      <tags>View</tags>
      <tags>categoryTag:General</tags>
    </sharedElements>
    <sharedElements xsi:type="basic:Part" xmi:id="_7y6V8QzgEe-B4KaCxyT1rA" elementId="org.eclipse.ui.views.ProblemView" contributionURI="bundleclass://org.eclipse.ui.workbench/org.eclipse.ui.internal.e4.compatibility.CompatibilityView" label="Problems" iconURI="platform:/plugin/org.eclipse.ui.ide/icons/full/eview16/problems_view.png" tooltip="" closeable="true">
      <persistedState key="originalCompatibilityViewClass" value="org.eclipse.ui.internal.views.markers.ProblemsView"/>
      <persistedState key="originalCompatibilityViewBundle" value="org.eclipse.ui.ide"/>
      <persistedState key="memento" value="&lt;?xml version=&quot;1.0&quot; encoding=&quot;UTF-8&quot;?>&#xA;&lt;view PRIMARY_SORT_FIELD=&quot;org.eclipse.ui.ide.severityAndDescriptionField&quot; categoryGroup=&quot;org.eclipse.ui.ide.severity&quot; markerContentGenerator=&quot;org.eclipse.ui.ide.problemsGenerator&quot; partName=&quot;Problems&quot;>&#xA;&lt;columnWidths org.eclipse.ui.ide.locationField=&quot;90&quot; org.eclipse.ui.ide.markerType=&quot;90&quot; org.eclipse.ui.ide.pathField=&quot;120&quot; org.eclipse.ui.ide.resourceField=&quot;90&quot; org.eclipse.ui.ide.severityAndDescriptionField=&quot;300&quot;/>&#xA;&lt;visible IMemento.internal.id=&quot;org.eclipse.ui.ide.severityAndDescriptionField&quot;/>&#xA;&lt;visible IMemento.internal.id=&quot;org.eclipse.ui.ide.resourceField&quot;/>&#xA;&lt;visible IMemento.internal.id=&quot;org.eclipse.ui.ide.pathField&quot;/>&#xA;&lt;visible IMemento.internal.id=&quot;org.eclipse.ui.ide.locationField&quot;/>&#xA;&lt;visible IMemento.internal.id=&quot;org.eclipse.ui.ide.markerType&quot;/>&#xA;&lt;/view>"/>
      <tags>View</tags>
      <tags>categoryTag:General</tags>
      <menus xmi:id="_75684AzgEe-B4KaCxyT1rA" elementId="org.eclipse.ui.views.ProblemView">
        <tags>ViewMenu</tags>
        <tags>menuContribution:menu</tags>
      </menus>
      <toolbar xmi:id="_75684QzgEe-B4KaCxyT1rA" elementId="org.eclipse.ui.views.ProblemView" visible="false"/>
    </sharedElements>
    <sharedElements xsi:type="basic:Part" xmi:id="_7y6V8gzgEe-B4KaCxyT1rA" elementId="org.eclipse.jdt.ui.JavadocView" contributionURI="bundleclass://org.eclipse.ui.workbench/org.eclipse.ui.internal.e4.compatibility.CompatibilityView" label="Javadoc" iconURI="platform:/plugin/org.eclipse.jdt.ui/icons/full/eview16/javadoc.png" tooltip="" closeable="true">
      <persistedState key="originalCompatibilityViewClass" value="org.eclipse.jdt.internal.ui.infoviews.JavadocView"/>
      <persistedState key="originalCompatibilityViewBundle" value="org.eclipse.jdt.ui"/>
      <tags>View</tags>
      <tags>categoryTag:Java</tags>
    </sharedElements>
    <sharedElements xsi:type="basic:Part" xmi:id="_7y6V8wzgEe-B4KaCxyT1rA" elementId="org.eclipse.jdt.ui.SourceView" contributionURI="bundleclass://org.eclipse.ui.workbench/org.eclipse.ui.internal.e4.compatibility.CompatibilityView" label="Declaration" iconURI="platform:/plugin/org.eclipse.jdt.ui/icons/full/eview16/source.png" tooltip="" closeable="true">
      <persistedState key="originalCompatibilityViewClass" value="org.eclipse.jdt.internal.ui.infoviews.SourceView"/>
      <persistedState key="originalCompatibilityViewBundle" value="org.eclipse.jdt.ui"/>
      <tags>View</tags>
      <tags>categoryTag:Java</tags>
    </sharedElements>
    <sharedElements xsi:type="basic:Part" xmi:id="_7y69AAzgEe-B4KaCxyT1rA" elementId="org.eclipse.search.ui.views.SearchView" contributionURI="bundleclass://org.eclipse.ui.workbench/org.eclipse.ui.internal.e4.compatibility.CompatibilityView" label="Search" iconURI="platform:/plugin/org.eclipse.search/icons/full/eview16/searchres.png" tooltip="" closeable="true">
      <persistedState key="originalCompatibilityViewClass" value="org.eclipse.search2.internal.ui.SearchView"/>
      <persistedState key="originalCompatibilityViewBundle" value="org.eclipse.search"/>
      <tags>View</tags>
      <tags>categoryTag:General</tags>
    </sharedElements>
    <sharedElements xsi:type="basic:Part" xmi:id="_7y69AQzgEe-B4KaCxyT1rA" elementId="org.eclipse.ui.console.ConsoleView" contributionURI="bundleclass://org.eclipse.ui.workbench/org.eclipse.ui.internal.e4.compatibility.CompatibilityView" label="Console" iconURI="platform:/plugin/org.eclipse.ui.console/icons/full/cview16/console_view.png" tooltip="" closeable="true">
      <persistedState key="originalCompatibilityViewClass" value="org.eclipse.ui.internal.console.ConsoleView"/>
      <persistedState key="originalCompatibilityViewBundle" value="org.eclipse.ui.console"/>
      <tags>View</tags>
      <tags>categoryTag:General</tags>
    </sharedElements>
    <sharedElements xsi:type="basic:Part" xmi:id="_7y69AgzgEe-B4KaCxyT1rA" elementId="org.eclipse.ui.views.BookmarkView" contributionURI="bundleclass://org.eclipse.ui.workbench/org.eclipse.ui.internal.e4.compatibility.CompatibilityView" label="Bookmarks" iconURI="platform:/plugin/org.eclipse.ui.ide/icons/full/eview16/bkmrk_nav.png" tooltip="" closeable="true">
      <persistedState key="originalCompatibilityViewClass" value="org.eclipse.ui.internal.views.markers.BookmarksView"/>
      <persistedState key="originalCompatibilityViewBundle" value="org.eclipse.ui.ide"/>
      <tags>View</tags>
      <tags>categoryTag:General</tags>
    </sharedElements>
    <sharedElements xsi:type="basic:Part" xmi:id="_7y69AwzgEe-B4KaCxyT1rA" elementId="org.eclipse.ui.views.ProgressView" contributionURI="bundleclass://org.eclipse.ui.workbench/org.eclipse.ui.internal.e4.compatibility.CompatibilityView" label="Progress" iconURI="platform:/plugin/org.eclipse.ui.ide/icons/full/eview16/pview.png" tooltip="" closeable="true">
      <persistedState key="originalCompatibilityViewClass" value="org.eclipse.ui.internal.progress.ProgressView"/>
      <persistedState key="originalCompatibilityViewBundle" value="org.eclipse.ui.ide"/>
      <tags>View</tags>
      <tags>categoryTag:General</tags>
    </sharedElements>
    <sharedElements xsi:type="basic:Part" xmi:id="_7y69BAzgEe-B4KaCxyT1rA" elementId="org.eclipse.ui.views.ContentOutline" contributionURI="bundleclass://org.eclipse.ui.workbench/org.eclipse.ui.internal.e4.compatibility.CompatibilityView" label="Outline" iconURI="platform:/plugin/org.eclipse.ui.views/icons/full/eview16/outline_co.png" tooltip="" closeable="true">
      <persistedState key="originalCompatibilityViewClass" value="org.eclipse.ui.views.contentoutline.ContentOutline"/>
      <persistedState key="originalCompatibilityViewBundle" value="org.eclipse.ui.views"/>
      <persistedState key="memento" value="&lt;?xml version=&quot;1.0&quot; encoding=&quot;UTF-8&quot;?>&#xA;&lt;view/>"/>
      <tags>View</tags>
      <tags>categoryTag:General</tags>
      <tags>active</tags>
      <tags>activeOnClose</tags>
      <menus xmi:id="_75W8MAzgEe-B4KaCxyT1rA" elementId="org.eclipse.ui.views.ContentOutline">
        <tags>ViewMenu</tags>
        <tags>menuContribution:menu</tags>
      </menus>
      <toolbar xmi:id="_75W8MQzgEe-B4KaCxyT1rA" elementId="org.eclipse.ui.views.ContentOutline" visible="false"/>
    </sharedElements>
    <sharedElements xsi:type="basic:Part" xmi:id="_7y69BQzgEe-B4KaCxyT1rA" elementId="org.eclipse.ui.texteditor.TemplatesView" contributionURI="bundleclass://org.eclipse.ui.workbench/org.eclipse.ui.internal.e4.compatibility.CompatibilityView" label="Templates" iconURI="platform:/plugin/org.eclipse.jdt.ui/icons/full/eview16/templates.png" tooltip="" closeable="true">
      <persistedState key="originalCompatibilityViewClass" value="org.eclipse.ui.texteditor.templates.TemplatesView"/>
      <persistedState key="originalCompatibilityViewBundle" value="org.eclipse.jdt.ui"/>
      <tags>View</tags>
      <tags>categoryTag:General</tags>
    </sharedElements>
    <sharedElements xsi:type="basic:Part" xmi:id="_7zAckAzgEe-B4KaCxyT1rA" elementId="org.eclipse.ui.views.minimap.MinimapView" contributionURI="bundleclass://org.eclipse.ui.workbench/org.eclipse.ui.internal.e4.compatibility.CompatibilityView" label="Minimap" iconURI="platform:/plugin/org.eclipse.ui.workbench.texteditor/icons/full/eview16/minimap.png" tooltip="" closeable="true">
      <persistedState key="originalCompatibilityViewClass" value="org.eclipse.ui.internal.views.minimap.MinimapView"/>
      <persistedState key="originalCompatibilityViewBundle" value="org.eclipse.ui.workbench.texteditor"/>
      <tags>View</tags>
      <tags>categoryTag:General</tags>
    </sharedElements>
    <sharedElements xsi:type="basic:Part" xmi:id="_7zBDoAzgEe-B4KaCxyT1rA" elementId="org.eclipse.egit.ui.RepositoriesView" contributionURI="bundleclass://org.eclipse.ui.workbench/org.eclipse.ui.internal.e4.compatibility.CompatibilityView" label="Git Repositories" iconURI="platform:/plugin/org.eclipse.egit.ui/icons/eview16/repo_rep.png" tooltip="" closeable="true">
      <persistedState key="originalCompatibilityViewClass" value="org.eclipse.egit.ui.internal.repository.RepositoriesView"/>
      <persistedState key="originalCompatibilityViewBundle" value="org.eclipse.egit.ui"/>
      <tags>View</tags>
      <tags>categoryTag:Git</tags>
    </sharedElements>
    <sharedElements xsi:type="basic:Part" xmi:id="_7zBDoQzgEe-B4KaCxyT1rA" elementId="org.eclipse.tm.terminal.view.ui.TerminalsView" contributionURI="bundleclass://org.eclipse.ui.workbench/org.eclipse.ui.internal.e4.compatibility.CompatibilityView" label="Terminal" iconURI="platform:/plugin/org.eclipse.tm.terminal.view.ui/icons/eview16/terminal_view.gif" tooltip="" closeable="true">
      <persistedState key="originalCompatibilityViewClass" value="org.eclipse.tm.terminal.view.ui.view.TerminalsView"/>
      <persistedState key="originalCompatibilityViewBundle" value="org.eclipse.tm.terminal.view.ui"/>
      <tags>View</tags>
      <tags>categoryTag:Terminal</tags>
    </sharedElements>
    <sharedElements xsi:type="basic:Part" xmi:id="_7zBDogzgEe-B4KaCxyT1rA" elementId="org.eclipse.jdt.junit.ResultView" contributionURI="bundleclass://org.eclipse.ui.workbench/org.eclipse.ui.internal.e4.compatibility.CompatibilityView" label="JUnit" iconURI="platform:/plugin/org.eclipse.jdt.junit/icons/full/eview16/junit.png" tooltip="" closeable="true">
      <persistedState key="originalCompatibilityViewClass" value="org.eclipse.jdt.internal.junit.ui.TestRunnerViewPart"/>
      <persistedState key="originalCompatibilityViewBundle" value="org.eclipse.jdt.junit"/>
      <tags>View</tags>
      <tags>categoryTag:Java</tags>
    </sharedElements>
    <sharedElements xsi:type="basic:Part" xmi:id="_7zBDowzgEe-B4KaCxyT1rA" elementId="org.eclipse.ant.ui.views.AntView" contributionURI="bundleclass://org.eclipse.ui.workbench/org.eclipse.ui.internal.e4.compatibility.CompatibilityView" label="Ant" iconURI="platform:/plugin/org.eclipse.ant.ui/icons/full/eview16/ant_view.png" tooltip="" closeable="true">
      <persistedState key="originalCompatibilityViewClass" value="org.eclipse.ant.internal.ui.views.AntView"/>
      <persistedState key="originalCompatibilityViewBundle" value="org.eclipse.ant.ui"/>
      <tags>View</tags>
      <tags>categoryTag:Ant</tags>
    </sharedElements>
    <trimBars xmi:id="_7haWQQzgEe-B4KaCxyT1rA" elementId="org.eclipse.ui.main.toolbar" contributorURI="platform:/plugin/org.eclipse.platform">
      <children xsi:type="menu:ToolBar" xmi:id="_7toNUAzgEe-B4KaCxyT1rA" elementId="group.file" toBeRendered="false">
        <tags>toolbarSeparator</tags>
        <children xsi:type="menu:ToolBarSeparator" xmi:id="_7toNUQzgEe-B4KaCxyT1rA" elementId="group.file" toBeRendered="false"/>
      </children>
      <children xsi:type="menu:ToolBar" xmi:id="_7to0YAzgEe-B4KaCxyT1rA" elementId="org.eclipse.ui.workbench.file">
        <tags>Draggable</tags>
        <children xsi:type="menu:HandledToolItem" xmi:id="_7tsewAzgEe-B4KaCxyT1rA" elementId="print" visible="false" iconURI="platform:/plugin/org.eclipse.ui/icons/full/etool16/print_edit.png" tooltip="Print" command="_7hz-_AzgEe-B4KaCxyT1rA"/>
      </children>
      <children xsi:type="menu:ToolBar" xmi:id="_7to0YQzgEe-B4KaCxyT1rA" elementId="group.edit" toBeRendered="false">
        <tags>toolbarSeparator</tags>
        <children xsi:type="menu:ToolBarSeparator" xmi:id="_7to0YgzgEe-B4KaCxyT1rA" elementId="group.edit" toBeRendered="false"/>
      </children>
      <children xsi:type="menu:ToolBar" xmi:id="_7to0YwzgEe-B4KaCxyT1rA" elementId="org.eclipse.ui.workbench.edit" visible="false">
        <tags>Draggable</tags>
      </children>
      <children xsi:type="menu:ToolBar" xmi:id="_7to0ZAzgEe-B4KaCxyT1rA" elementId="additions" toBeRendered="false">
        <tags>toolbarSeparator</tags>
        <children xsi:type="menu:ToolBarSeparator" xmi:id="_7to0ZQzgEe-B4KaCxyT1rA" elementId="additions" toBeRendered="false"/>
      </children>
      <children xsi:type="menu:ToolBar" xmi:id="_70GBsAzgEe-B4KaCxyT1rA" elementId="org.eclipse.debug.ui.launchActionSet">
        <tags>Draggable</tags>
      </children>
      <children xsi:type="menu:ToolBar" xmi:id="_7ztAIAzgEe-B4KaCxyT1rA" elementId="org.eclipse.jdt.ui.JavaElementCreationActionSet">
        <tags>Draggable</tags>
      </children>
      <children xsi:type="menu:ToolBar" xmi:id="_7z_7EAzgEe-B4KaCxyT1rA" elementId="org.eclipse.search.searchActionSet">
        <tags>Draggable</tags>
      </children>
      <children xsi:type="menu:ToolBar" xmi:id="_7to0ZgzgEe-B4KaCxyT1rA" elementId="group.nav" toBeRendered="false">
        <tags>toolbarSeparator</tags>
        <children xsi:type="menu:ToolBarSeparator" xmi:id="_7to0ZwzgEe-B4KaCxyT1rA" elementId="group.nav" toBeRendered="false"/>
      </children>
      <children xsi:type="menu:ToolBar" xmi:id="_7tpbcAzgEe-B4KaCxyT1rA" elementId="org.eclipse.ui.workbench.navigate">
        <tags>Draggable</tags>
        <children xsi:type="menu:HandledToolItem" xmi:id="_7ttF0wzgEe-B4KaCxyT1rA" elementId="org.eclipse.ui.window.pinEditor" iconURI="platform:/plugin/org.eclipse.ui/icons/full/etool16/pin_editor.png" tooltip="Pin Editor" enabled="false" type="Check" command="_7hzYAQzgEe-B4KaCxyT1rA"/>
      </children>
      <children xsi:type="menu:ToolBar" xmi:id="_7tpbcQzgEe-B4KaCxyT1rA" elementId="group.editor" toBeRendered="false">
        <tags>toolbarSeparator</tags>
        <children xsi:type="menu:ToolBarSeparator" xmi:id="_7tpbcgzgEe-B4KaCxyT1rA" elementId="group.editor" toBeRendered="false"/>
      </children>
      <children xsi:type="menu:ToolBar" xmi:id="_7tpbcwzgEe-B4KaCxyT1rA" elementId="group.help" toBeRendered="false">
        <tags>toolbarSeparator</tags>
        <children xsi:type="menu:ToolBarSeparator" xmi:id="_7tpbdAzgEe-B4KaCxyT1rA" elementId="group.help" toBeRendered="false"/>
      </children>
      <children xsi:type="menu:ToolBar" xmi:id="_7tpbdQzgEe-B4KaCxyT1rA" elementId="org.eclipse.ui.workbench.help" visible="false">
        <tags>Draggable</tags>
      </children>
      <children xsi:type="menu:ToolControl" xmi:id="_7ul2oAzgEe-B4KaCxyT1rA" elementId="PerspectiveSpacer" contributionURI="bundleclass://org.eclipse.e4.ui.workbench.renderers.swt/org.eclipse.e4.ui.workbench.renderers.swt.LayoutModifierToolControl">
        <tags>stretch</tags>
        <tags>SHOW_RESTORE_MENU</tags>
      </children>
      <children xsi:type="menu:ToolControl" xmi:id="_7umdsAzgEe-B4KaCxyT1rA" elementId="PerspectiveSwitcher" contributionURI="bundleclass://org.eclipse.ui.workbench/org.eclipse.e4.ui.workbench.addons.perspectiveswitcher.PerspectiveSwitcher">
        <tags>Draggable</tags>
        <tags>HIDEABLE</tags>
        <tags>SHOW_RESTORE_MENU</tags>
      </children>
    </trimBars>
    <trimBars xmi:id="_7haWQgzgEe-B4KaCxyT1rA" elementId="org.eclipse.ui.trim.status" contributorURI="platform:/plugin/org.eclipse.platform" side="Bottom">
      <children xsi:type="menu:ToolControl" xmi:id="_7haWQwzgEe-B4KaCxyT1rA" elementId="org.eclipse.ui.StatusLine" contributorURI="platform:/plugin/org.eclipse.platform" contributionURI="bundleclass://org.eclipse.ui.workbench/org.eclipse.ui.internal.StandardTrim">
        <tags>stretch</tags>
      </children>
      <children xsi:type="menu:ToolControl" xmi:id="_7haWRAzgEe-B4KaCxyT1rA" elementId="org.eclipse.ui.HeapStatus" contributorURI="platform:/plugin/org.eclipse.platform" toBeRendered="false" contributionURI="bundleclass://org.eclipse.ui.workbench/org.eclipse.ui.internal.StandardTrim">
        <tags>Draggable</tags>
      </children>
      <children xsi:type="menu:ToolControl" xmi:id="_7haWRQzgEe-B4KaCxyT1rA" elementId="org.eclipse.ui.ProgressBar" contributorURI="platform:/plugin/org.eclipse.platform" contributionURI="bundleclass://org.eclipse.ui.workbench/org.eclipse.ui.internal.StandardTrim">
        <tags>Draggable</tags>
      </children>
    </trimBars>
    <trimBars xmi:id="_7haWRgzgEe-B4KaCxyT1rA" elementId="org.eclipse.ui.trim.vertical1" contributorURI="platform:/plugin/org.eclipse.platform" toBeRendered="false" side="Left">
      <children xsi:type="menu:ToolControl" xmi:id="_79Ha0AzgEe-B4KaCxyT1rA" elementId="org.eclipse.ui.ide.perspectivestack(minimized)" toBeRendered="false" contributionURI="bundleclass://org.eclipse.e4.ui.workbench.addons.swt/org.eclipse.e4.ui.workbench.addons.minmax.TrimStack">
        <tags>TrimStack</tags>
        <tags>Draggable</tags>
      </children>
    </trimBars>
    <trimBars xmi:id="_7haWRwzgEe-B4KaCxyT1rA" elementId="org.eclipse.ui.trim.vertical2" contributorURI="platform:/plugin/org.eclipse.platform" side="Right"/>
  </children>
  <handlers xmi:id="_7jyU0gzgEe-B4KaCxyT1rA" elementId="org.eclipse.e4.ui.workbench.renderers.swt.cocoa.ArrangeWindowHandler" contributorURI="platform:/fragment/org.eclipse.e4.ui.workbench.renderers.swt.cocoa" contributionURI="bundleclass://org.eclipse.e4.ui.workbench.renderers.swt/org.eclipse.e4.ui.workbench.renderers.swt.cocoa.ArrangeWindowHandler" command="_7jyU0QzgEe-B4KaCxyT1rA"/>
  <handlers xmi:id="_7jy74QzgEe-B4KaCxyT1rA" elementId="org.eclipse.e4.ui.workbench.renderers.swt.cocoa.MinimizeWindowHandler" contributorURI="platform:/fragment/org.eclipse.e4.ui.workbench.renderers.swt.cocoa" contributionURI="bundleclass://org.eclipse.e4.ui.workbench.renderers.swt/org.eclipse.e4.ui.workbench.renderers.swt.cocoa.MinimizeWindowHandler" command="_7jy74AzgEe-B4KaCxyT1rA"/>
  <handlers xmi:id="_7jy74wzgEe-B4KaCxyT1rA" elementId="org.eclipse.e4.ui.workbench.renderers.swt.cocoa.ZoomWindowHandler" contributorURI="platform:/fragment/org.eclipse.e4.ui.workbench.renderers.swt.cocoa" contributionURI="bundleclass://org.eclipse.e4.ui.workbench.renderers.swt/org.eclipse.e4.ui.workbench.renderers.swt.cocoa.ZoomWindowHandler" command="_7jy74gzgEe-B4KaCxyT1rA"/>
  <handlers xmi:id="_7jy75QzgEe-B4KaCxyT1rA" elementId="org.eclipse.e4.ui.workbench.renderers.swt.cocoa.CloseDialogHandler" contributorURI="platform:/fragment/org.eclipse.e4.ui.workbench.renderers.swt.cocoa" contributionURI="bundleclass://org.eclipse.e4.ui.workbench.renderers.swt/org.eclipse.e4.ui.workbench.renderers.swt.cocoa.CloseDialogHandler" command="_7jy75AzgEe-B4KaCxyT1rA"/>
  <bindingTables xmi:id="_7haWSAzgEe-B4KaCxyT1rA" contributorURI="platform:/plugin/org.eclipse.platform" bindingContext="_7haWSQzgEe-B4KaCxyT1rA">
    <bindings xmi:id="_7iEdqAzgEe-B4KaCxyT1rA" keySequence="CTRL+SPACE" command="_7hzYNQzgEe-B4KaCxyT1rA"/>
    <bindings xmi:id="_7iFEpgzgEe-B4KaCxyT1rA" keySequence="CTRL+SHIFT+SPACE" command="_7hzYIwzgEe-B4KaCxyT1rA"/>
    <bindings xmi:id="_7iFEqQzgEe-B4KaCxyT1rA" keySequence="COMMAND+CTRL+F" command="_7hywxgzgEe-B4KaCxyT1rA">
      <tags>platform:cocoa</tags>
    </bindings>
    <bindings xmi:id="_7iFrvAzgEe-B4KaCxyT1rA" keySequence="SHIFT+F10" command="_7hzX6wzgEe-B4KaCxyT1rA">
      <tags>platform:cocoa</tags>
    </bindings>
    <bindings xmi:id="_7iFrwQzgEe-B4KaCxyT1rA" keySequence="ALT+PAGE_UP" command="_7h0mKwzgEe-B4KaCxyT1rA"/>
    <bindings xmi:id="_7iFrwgzgEe-B4KaCxyT1rA" keySequence="ALT+PAGE_DOWN" command="_7hyw_QzgEe-B4KaCxyT1rA"/>
    <bindings xmi:id="_7iGSygzgEe-B4KaCxyT1rA" keySequence="COMMAND+F10" command="_7hyJtAzgEe-B4KaCxyT1rA"/>
    <bindings xmi:id="_7iHg4gzgEe-B4KaCxyT1rA" keySequence="CTRL+PAGE_UP" command="_7hz_GwzgEe-B4KaCxyT1rA">
      <tags>platform:cocoa</tags>
    </bindings>
    <bindings xmi:id="_7iHg4wzgEe-B4KaCxyT1rA" keySequence="CTRL+PAGE_DOWN" command="_7hzYAgzgEe-B4KaCxyT1rA">
      <tags>platform:cocoa</tags>
    </bindings>
    <bindings xmi:id="_7iHg5AzgEe-B4KaCxyT1rA" keySequence="ALT+SHIFT+F3" command="_7hz_CQzgEe-B4KaCxyT1rA"/>
    <bindings xmi:id="_7iHg5gzgEe-B4KaCxyT1rA" keySequence="COMMAND+X" command="_7hz-4QzgEe-B4KaCxyT1rA"/>
    <bindings xmi:id="_7iHg5wzgEe-B4KaCxyT1rA" keySequence="COMMAND+Z" command="_7hzYWgzgEe-B4KaCxyT1rA"/>
    <bindings xmi:id="_7iHg9AzgEe-B4KaCxyT1rA" keySequence="COMMAND+SHIFT+Z" command="_7h0mCwzgEe-B4KaCxyT1rA">
      <tags>platform:cocoa</tags>
    </bindings>
    <bindings xmi:id="_7iIH-AzgEe-B4KaCxyT1rA" keySequence="COMMAND+1" command="_7hzX9AzgEe-B4KaCxyT1rA"/>
    <bindings xmi:id="_7iIvCgzgEe-B4KaCxyT1rA" keySequence="COMMAND+SHIFT+I" command="_7hyxJAzgEe-B4KaCxyT1rA"/>
    <bindings xmi:id="_7iIvDgzgEe-B4KaCxyT1rA" keySequence="COMMAND+SHIFT+L" command="_7hz_SwzgEe-B4KaCxyT1rA"/>
    <bindings xmi:id="_7iJWEwzgEe-B4KaCxyT1rA" keySequence="COMMAND+SHIFT+D" command="_7hz_iAzgEe-B4KaCxyT1rA"/>
    <bindings xmi:id="_7iJ9IQzgEe-B4KaCxyT1rA" keySequence="COMMAND+V" command="_7hxioQzgEe-B4KaCxyT1rA"/>
    <bindings xmi:id="_7iJ9OQzgEe-B4KaCxyT1rA" keySequence="COMMAND+A" command="_7hz_gwzgEe-B4KaCxyT1rA"/>
    <bindings xmi:id="_7iJ9PgzgEe-B4KaCxyT1rA" keySequence="COMMAND+C" command="_7hw7qQzgEe-B4KaCxyT1rA"/>
  </bindingTables>
  <bindingTables xmi:id="_7iBaQAzgEe-B4KaCxyT1rA" elementId="org.eclipse.ui.contexts.window" bindingContext="_7haWSgzgEe-B4KaCxyT1rA">
    <bindings xmi:id="_7iDPcAzgEe-B4KaCxyT1rA" keySequence="ALT+COMMAND+Q B" command="_7hyw5wzgEe-B4KaCxyT1rA">
      <tags>platform:cocoa</tags>
      <parameters xmi:id="_7iD2gAzgEe-B4KaCxyT1rA" elementId="org.eclipse.ui.views.showView.viewId" name="org.eclipse.ui.views.showView.viewId" value="org.eclipse.debug.ui.BreakpointView"/>
    </bindings>
    <bindings xmi:id="_7iD2gQzgEe-B4KaCxyT1rA" keySequence="ALT+COMMAND+Q C" command="_7hyw5wzgEe-B4KaCxyT1rA">
      <tags>platform:cocoa</tags>
      <parameters xmi:id="_7iD2ggzgEe-B4KaCxyT1rA" elementId="org.eclipse.ui.views.showView.viewId" name="org.eclipse.ui.views.showView.viewId" value="org.eclipse.ui.console.ConsoleView"/>
    </bindings>
    <bindings xmi:id="_7iD2gwzgEe-B4KaCxyT1rA" keySequence="ALT+COMMAND+Q D" command="_7hyw5wzgEe-B4KaCxyT1rA">
      <tags>platform:cocoa</tags>
      <parameters xmi:id="_7iD2hAzgEe-B4KaCxyT1rA" elementId="org.eclipse.ui.views.showView.viewId" name="org.eclipse.ui.views.showView.viewId" value="org.eclipse.jdt.ui.SourceView"/>
    </bindings>
    <bindings xmi:id="_7iD2hQzgEe-B4KaCxyT1rA" keySequence="ALT+COMMAND+Q O" command="_7hyw5wzgEe-B4KaCxyT1rA">
      <tags>platform:cocoa</tags>
      <parameters xmi:id="_7iD2hgzgEe-B4KaCxyT1rA" elementId="org.eclipse.ui.views.showView.viewId" name="org.eclipse.ui.views.showView.viewId" value="org.eclipse.ui.views.ContentOutline"/>
    </bindings>
    <bindings xmi:id="_7iD2hwzgEe-B4KaCxyT1rA" keySequence="ALT+COMMAND+Q P" command="_7hyw5wzgEe-B4KaCxyT1rA">
      <tags>platform:cocoa</tags>
      <parameters xmi:id="_7iD2iAzgEe-B4KaCxyT1rA" elementId="org.eclipse.ui.views.showView.viewId" name="org.eclipse.ui.views.showView.viewId" value="org.eclipse.jdt.ui.PackageExplorer"/>
    </bindings>
    <bindings xmi:id="_7iD2iQzgEe-B4KaCxyT1rA" keySequence="ALT+COMMAND+Q Q" command="_7hyw5wzgEe-B4KaCxyT1rA">
      <tags>platform:cocoa</tags>
    </bindings>
    <bindings xmi:id="_7iD2igzgEe-B4KaCxyT1rA" keySequence="ALT+COMMAND+Q S" command="_7hyw5wzgEe-B4KaCxyT1rA">
      <tags>platform:cocoa</tags>
      <parameters xmi:id="_7iD2iwzgEe-B4KaCxyT1rA" elementId="org.eclipse.ui.views.showView.viewId" name="org.eclipse.ui.views.showView.viewId" value="org.eclipse.search.ui.views.SearchView"/>
    </bindings>
    <bindings xmi:id="_7iD2jAzgEe-B4KaCxyT1rA" keySequence="ALT+COMMAND+Q T" command="_7hyw5wzgEe-B4KaCxyT1rA">
      <tags>platform:cocoa</tags>
      <parameters xmi:id="_7iD2jQzgEe-B4KaCxyT1rA" elementId="org.eclipse.ui.views.showView.viewId" name="org.eclipse.ui.views.showView.viewId" value="org.eclipse.jdt.ui.TypeHierarchy"/>
    </bindings>
    <bindings xmi:id="_7iD2jgzgEe-B4KaCxyT1rA" keySequence="ALT+COMMAND+Q V" command="_7hyw5wzgEe-B4KaCxyT1rA">
      <tags>platform:cocoa</tags>
      <parameters xmi:id="_7iD2jwzgEe-B4KaCxyT1rA" elementId="org.eclipse.ui.views.showView.viewId" name="org.eclipse.ui.views.showView.viewId" value="org.eclipse.debug.ui.VariableView"/>
    </bindings>
    <bindings xmi:id="_7iEdkAzgEe-B4KaCxyT1rA" keySequence="ALT+COMMAND+Q H" command="_7hyw5wzgEe-B4KaCxyT1rA">
      <tags>platform:cocoa</tags>
      <parameters xmi:id="_7iEdkQzgEe-B4KaCxyT1rA" elementId="org.eclipse.ui.views.showView.viewId" name="org.eclipse.ui.views.showView.viewId" value="org.eclipse.ui.cheatsheets.views.CheatSheetView"/>
    </bindings>
    <bindings xmi:id="_7iEdkgzgEe-B4KaCxyT1rA" keySequence="ALT+COMMAND+Q J" command="_7hyw5wzgEe-B4KaCxyT1rA">
      <tags>platform:cocoa</tags>
      <parameters xmi:id="_7iEdkwzgEe-B4KaCxyT1rA" elementId="org.eclipse.ui.views.showView.viewId" name="org.eclipse.ui.views.showView.viewId" value="org.eclipse.jdt.ui.JavadocView"/>
    </bindings>
    <bindings xmi:id="_7iEdlAzgEe-B4KaCxyT1rA" keySequence="ALT+COMMAND+Q L" command="_7hyw5wzgEe-B4KaCxyT1rA">
      <tags>platform:cocoa</tags>
      <parameters xmi:id="_7iEdlQzgEe-B4KaCxyT1rA" elementId="org.eclipse.ui.views.showView.viewId" name="org.eclipse.ui.views.showView.viewId" value="org.eclipse.pde.runtime.LogView"/>
    </bindings>
    <bindings xmi:id="_7iEdlgzgEe-B4KaCxyT1rA" keySequence="ALT+CTRL+SHIFT+T" command="_7hyJswzgEe-B4KaCxyT1rA"/>
    <bindings xmi:id="_7iEdlwzgEe-B4KaCxyT1rA" keySequence="ALT+COMMAND+Q X" command="_7hyw5wzgEe-B4KaCxyT1rA">
      <tags>platform:cocoa</tags>
      <parameters xmi:id="_7iEdmAzgEe-B4KaCxyT1rA" elementId="org.eclipse.ui.views.showView.viewId" name="org.eclipse.ui.views.showView.viewId" value="org.eclipse.ui.views.ProblemView"/>
    </bindings>
    <bindings xmi:id="_7iEdmQzgEe-B4KaCxyT1rA" keySequence="ALT+COMMAND+Q Y" command="_7hyw5wzgEe-B4KaCxyT1rA">
      <tags>platform:cocoa</tags>
      <parameters xmi:id="_7iEdmgzgEe-B4KaCxyT1rA" elementId="org.eclipse.ui.views.showView.viewId" name="org.eclipse.ui.views.showView.viewId" value="org.eclipse.team.sync.views.SynchronizeView"/>
    </bindings>
    <bindings xmi:id="_7iEdmwzgEe-B4KaCxyT1rA" keySequence="ALT+COMMAND+Q Z" command="_7hyw5wzgEe-B4KaCxyT1rA">
      <tags>platform:cocoa</tags>
      <parameters xmi:id="_7iEdnAzgEe-B4KaCxyT1rA" elementId="org.eclipse.ui.views.showView.viewId" name="org.eclipse.ui.views.showView.viewId" value="org.eclipse.team.ui.GenericHistoryView"/>
    </bindings>
    <bindings xmi:id="_7iEdogzgEe-B4KaCxyT1rA" keySequence="ALT+CTRL+B" command="_7hyw8QzgEe-B4KaCxyT1rA"/>
    <bindings xmi:id="_7iEdpwzgEe-B4KaCxyT1rA" keySequence="ALT+CTRL+P" command="_7hywygzgEe-B4KaCxyT1rA"/>
    <bindings xmi:id="_7iFEoAzgEe-B4KaCxyT1rA" keySequence="ALT+CTRL+T" command="_7hw7ngzgEe-B4KaCxyT1rA"/>
    <bindings xmi:id="_7iFEoQzgEe-B4KaCxyT1rA" keySequence="ALT+CTRL+H" command="_7hxizwzgEe-B4KaCxyT1rA"/>
    <bindings xmi:id="_7iFEogzgEe-B4KaCxyT1rA" keySequence="CTRL+Q" command="_7hz_EgzgEe-B4KaCxyT1rA"/>
    <bindings xmi:id="_7iFEowzgEe-B4KaCxyT1rA" keySequence="CTRL+H" command="_7hzYNAzgEe-B4KaCxyT1rA"/>
    <bindings xmi:id="_7iFEpAzgEe-B4KaCxyT1rA" keySequence="CTRL+M" command="_7hzYLgzgEe-B4KaCxyT1rA">
      <tags>platform:cocoa</tags>
    </bindings>
    <bindings xmi:id="_7iFEpQzgEe-B4KaCxyT1rA" keySequence="ALT+SHIFT+P" command="_7hyw2wzgEe-B4KaCxyT1rA"/>
    <bindings xmi:id="_7iFEqgzgEe-B4KaCxyT1rA" keySequence="ALT+COMMAND+SHIFT+L" command="_7hxiugzgEe-B4KaCxyT1rA"/>
    <bindings xmi:id="_7iFEsQzgEe-B4KaCxyT1rA" keySequence="COMMAND+SHIFT+NUMPAD_MULTIPLY" command="_7hyJ2QzgEe-B4KaCxyT1rA"/>
    <bindings xmi:id="_7iFEswzgEe-B4KaCxyT1rA" keySequence="COMMAND+SHIFT+NUMPAD_DIVIDE" command="_7hzYKQzgEe-B4KaCxyT1rA"/>
    <bindings xmi:id="_7iFrsQzgEe-B4KaCxyT1rA" keySequence="COMMAND+SHIFT+F7" command="_7hz_fQzgEe-B4KaCxyT1rA"/>
    <bindings xmi:id="_7iFrsgzgEe-B4KaCxyT1rA" keySequence="COMMAND+SHIFT+F8" command="_7hzYJgzgEe-B4KaCxyT1rA"/>
    <bindings xmi:id="_7iFrugzgEe-B4KaCxyT1rA" keySequence="COMMAND+SHIFT+F10" command="_7hw7xAzgEe-B4KaCxyT1rA">
      <tags>platform:cocoa</tags>
    </bindings>
    <bindings xmi:id="_7iFruwzgEe-B4KaCxyT1rA" keySequence="ALT+COMMAND+ARROW_LEFT" command="_7hyJugzgEe-B4KaCxyT1rA">
      <tags>platform:cocoa</tags>
    </bindings>
    <bindings xmi:id="_7iFrvQzgEe-B4KaCxyT1rA" keySequence="ALT+COMMAND+ARROW_RIGHT" command="_7hz_CAzgEe-B4KaCxyT1rA">
      <tags>platform:cocoa</tags>
    </bindings>
    <bindings xmi:id="_7iFrvgzgEe-B4KaCxyT1rA" keySequence="COMMAND+SHIFT+F11" command="_7hz_LwzgEe-B4KaCxyT1rA">
      <tags>platform:cocoa</tags>
    </bindings>
    <bindings xmi:id="_7iFryAzgEe-B4KaCxyT1rA" keySequence="SHIFT+F2" command="_7hyJyAzgEe-B4KaCxyT1rA"/>
    <bindings xmi:id="_7iFryQzgEe-B4KaCxyT1rA" keySequence="SHIFT+F5" command="_7hz_nwzgEe-B4KaCxyT1rA"/>
    <bindings xmi:id="_7iFrygzgEe-B4KaCxyT1rA" keySequence="COMMAND+SHIFT+F6" command="_7hyJ6wzgEe-B4KaCxyT1rA"/>
    <bindings xmi:id="_7iFrywzgEe-B4KaCxyT1rA" keySequence="ALT+F7" command="_7hxiogzgEe-B4KaCxyT1rA"/>
    <bindings xmi:id="_7iGSwwzgEe-B4KaCxyT1rA" keySequence="ALT+F5" command="_7hz_egzgEe-B4KaCxyT1rA"/>
    <bindings xmi:id="_7iGSxwzgEe-B4KaCxyT1rA" keySequence="COMMAND+F7" command="_7hw7qgzgEe-B4KaCxyT1rA"/>
    <bindings xmi:id="_7iGSyQzgEe-B4KaCxyT1rA" keySequence="COMMAND+F8" command="_7hzX-QzgEe-B4KaCxyT1rA"/>
    <bindings xmi:id="_7iGSzAzgEe-B4KaCxyT1rA" keySequence="COMMAND+F11" command="_7hz_eAzgEe-B4KaCxyT1rA">
      <tags>platform:cocoa</tags>
    </bindings>
    <bindings xmi:id="_7iGSzQzgEe-B4KaCxyT1rA" keySequence="COMMAND+F12" command="_7hzYOAzgEe-B4KaCxyT1rA">
      <tags>platform:cocoa</tags>
    </bindings>
    <bindings xmi:id="_7iGS2QzgEe-B4KaCxyT1rA" keySequence="F2" command="_7hxirAzgEe-B4KaCxyT1rA"/>
    <bindings xmi:id="_7iGS3QzgEe-B4KaCxyT1rA" keySequence="F3" command="_7hzX6gzgEe-B4KaCxyT1rA"/>
    <bindings xmi:id="_7iGS4AzgEe-B4KaCxyT1rA" keySequence="F4" command="_7hxivwzgEe-B4KaCxyT1rA"/>
    <bindings xmi:id="_7iGS5AzgEe-B4KaCxyT1rA" keySequence="F5" command="_7hz_KgzgEe-B4KaCxyT1rA"/>
    <bindings xmi:id="_7iG50QzgEe-B4KaCxyT1rA" keySequence="COMMAND+F6" command="_7hywywzgEe-B4KaCxyT1rA"/>
    <bindings xmi:id="_7iG52gzgEe-B4KaCxyT1rA" keySequence="ALT+CTRL+ARROW_LEFT" command="_7hz_EgzgEe-B4KaCxyT1rA"/>
    <bindings xmi:id="_7iG52wzgEe-B4KaCxyT1rA" keySequence="ALT+CTRL+ARROW_RIGHT" command="_7hyw5AzgEe-B4KaCxyT1rA"/>
    <bindings xmi:id="_7iG53AzgEe-B4KaCxyT1rA" keySequence="CTRL+SHIFT+F11" command="_7h0mRwzgEe-B4KaCxyT1rA">
      <tags>platform:cocoa</tags>
    </bindings>
    <bindings xmi:id="_7iG53gzgEe-B4KaCxyT1rA" keySequence="ALT+COMMAND+X Q" command="_7hyxIgzgEe-B4KaCxyT1rA">
      <tags>platform:cocoa</tags>
    </bindings>
    <bindings xmi:id="_7iG53wzgEe-B4KaCxyT1rA" keySequence="ALT+COMMAND+X T" command="_7hz_fwzgEe-B4KaCxyT1rA">
      <tags>platform:cocoa</tags>
    </bindings>
    <bindings xmi:id="_7iG54gzgEe-B4KaCxyT1rA" keySequence="ALT+SHIFT+X M" command="_7hz_kQzgEe-B4KaCxyT1rA"/>
    <bindings xmi:id="_7iHg4QzgEe-B4KaCxyT1rA" keySequence="ALT+SHIFT+F7" command="_7hyxFQzgEe-B4KaCxyT1rA"/>
    <bindings xmi:id="_7iHg6AzgEe-B4KaCxyT1rA" keySequence="COMMAND+[" command="_7hyJugzgEe-B4KaCxyT1rA">
      <tags>platform:cocoa</tags>
    </bindings>
    <bindings xmi:id="_7iHg6QzgEe-B4KaCxyT1rA" keySequence="COMMAND+]" command="_7hz_CAzgEe-B4KaCxyT1rA">
      <tags>platform:cocoa</tags>
    </bindings>
    <bindings xmi:id="_7iHg7gzgEe-B4KaCxyT1rA" keySequence="ALT+COMMAND+Z" command="_7hwUhgzgEe-B4KaCxyT1rA">
      <tags>platform:cocoa</tags>
    </bindings>
    <bindings xmi:id="_7iHg7wzgEe-B4KaCxyT1rA" keySequence="ALT+COMMAND+X G" command="_7hz_bgzgEe-B4KaCxyT1rA"/>
    <bindings xmi:id="_7iHg8QzgEe-B4KaCxyT1rA" keySequence="ALT+COMMAND+X J" command="_7hyxAgzgEe-B4KaCxyT1rA">
      <tags>platform:cocoa</tags>
    </bindings>
    <bindings xmi:id="_7iHg9QzgEe-B4KaCxyT1rA" keySequence="COMMAND+SHIFT+[" command="_7hzYJwzgEe-B4KaCxyT1rA">
      <tags>platform:cocoa</tags>
      <parameters xmi:id="_7iHg9gzgEe-B4KaCxyT1rA" elementId="Splitter.isHorizontal" name="Splitter.isHorizontal" value="false"/>
    </bindings>
    <bindings xmi:id="_7iIH8AzgEe-B4KaCxyT1rA" keySequence="ALT+COMMAND+X A" command="_7hxipQzgEe-B4KaCxyT1rA">
      <tags>platform:cocoa</tags>
    </bindings>
    <bindings xmi:id="_7iIH8wzgEe-B4KaCxyT1rA" keySequence="DEL" command="_7hyw0gzgEe-B4KaCxyT1rA"/>
    <bindings xmi:id="_7iIH-wzgEe-B4KaCxyT1rA" keySequence="COMMAND+SHIFT+R" command="_7h0mRQzgEe-B4KaCxyT1rA"/>
    <bindings xmi:id="_7iIIAAzgEe-B4KaCxyT1rA" keySequence="COMMAND+SHIFT+S" command="_7hyJ2gzgEe-B4KaCxyT1rA"/>
    <bindings xmi:id="_7iIIAQzgEe-B4KaCxyT1rA" keySequence="COMMAND+3" command="_7hzYAwzgEe-B4KaCxyT1rA"/>
    <bindings xmi:id="_7iIIAgzgEe-B4KaCxyT1rA" keySequence="ALT+COMMAND+C" command="_7hzYOwzgEe-B4KaCxyT1rA">
      <tags>platform:cocoa</tags>
    </bindings>
    <bindings xmi:id="_7iIIAwzgEe-B4KaCxyT1rA" keySequence="COMMAND+SHIFT+T" command="_7hz-4AzgEe-B4KaCxyT1rA"/>
    <bindings xmi:id="_7iIIBAzgEe-B4KaCxyT1rA" keySequence="COMMAND+SHIFT+T" command="_7hyw5QzgEe-B4KaCxyT1rA"/>
    <bindings xmi:id="_7iIIBgzgEe-B4KaCxyT1rA" keySequence="COMMAND+SHIFT+U" command="_7hyxBAzgEe-B4KaCxyT1rA"/>
    <bindings xmi:id="_7iIvAAzgEe-B4KaCxyT1rA" keySequence="COMMAND+SHIFT+V" command="_7hz_MwzgEe-B4KaCxyT1rA"/>
    <bindings xmi:id="_7iIvAgzgEe-B4KaCxyT1rA" keySequence="ALT+COMMAND+F" command="_7hz_FgzgEe-B4KaCxyT1rA">
      <tags>platform:cocoa</tags>
    </bindings>
    <bindings xmi:id="_7iIvBgzgEe-B4KaCxyT1rA" keySequence="ALT+COMMAND+G" command="_7hyw1AzgEe-B4KaCxyT1rA"/>
    <bindings xmi:id="_7iIvCAzgEe-B4KaCxyT1rA" keySequence="COMMAND+SHIFT+W" command="_7hzYYwzgEe-B4KaCxyT1rA"/>
    <bindings xmi:id="_7iIvCQzgEe-B4KaCxyT1rA" keySequence="COMMAND+SHIFT+H" command="_7hw7lAzgEe-B4KaCxyT1rA"/>
    <bindings xmi:id="_7iIvDAzgEe-B4KaCxyT1rA" keySequence="COMMAND+SHIFT+K" command="_7hyw2AzgEe-B4KaCxyT1rA"/>
    <bindings xmi:id="_7iIvEQzgEe-B4KaCxyT1rA" keySequence="COMMAND+SHIFT+N" command="_7hw7xQzgEe-B4KaCxyT1rA"/>
    <bindings xmi:id="_7iIvEgzgEe-B4KaCxyT1rA" keySequence="COMMAND+." command="_7h0l9QzgEe-B4KaCxyT1rA"/>
    <bindings xmi:id="_7iIvFQzgEe-B4KaCxyT1rA" keySequence="COMMAND+SHIFT+O" command="_7hz_gQzgEe-B4KaCxyT1rA"/>
    <bindings xmi:id="_7iIvFwzgEe-B4KaCxyT1rA" keySequence="COMMAND+SHIFT+B" command="_7hyw2QzgEe-B4KaCxyT1rA"/>
    <bindings xmi:id="_7iIvGgzgEe-B4KaCxyT1rA" keySequence="ALT+COMMAND+R" command="_7hxirAzgEe-B4KaCxyT1rA">
      <tags>platform:cocoa</tags>
    </bindings>
    <bindings xmi:id="_7iIvGwzgEe-B4KaCxyT1rA" keySequence="ALT+COMMAND+R" command="_7h0mEAzgEe-B4KaCxyT1rA">
      <tags>platform:cocoa</tags>
    </bindings>
    <bindings xmi:id="_7iJWEgzgEe-B4KaCxyT1rA" keySequence="ALT+COMMAND+S" command="_7h0mQAzgEe-B4KaCxyT1rA">
      <tags>platform:cocoa</tags>
    </bindings>
    <bindings xmi:id="_7iJWFQzgEe-B4KaCxyT1rA" keySequence="ALT+COMMAND+T" command="_7hw72gzgEe-B4KaCxyT1rA">
      <tags>platform:cocoa</tags>
    </bindings>
    <bindings xmi:id="_7iJWFgzgEe-B4KaCxyT1rA" keySequence="COMMAND+SHIFT+E" command="_7hyw-wzgEe-B4KaCxyT1rA"/>
    <bindings xmi:id="_7iJWHAzgEe-B4KaCxyT1rA" keySequence="ALT+COMMAND+V" command="_7hz_YwzgEe-B4KaCxyT1rA">
      <tags>platform:cocoa</tags>
    </bindings>
    <bindings xmi:id="_7iJWHgzgEe-B4KaCxyT1rA" keySequence="COMMAND+SHIFT+G" command="_7h0mDAzgEe-B4KaCxyT1rA"/>
    <bindings xmi:id="_7iJWIAzgEe-B4KaCxyT1rA" keySequence="ALT+COMMAND+W" command="_7hz_pwzgEe-B4KaCxyT1rA">
      <tags>platform:cocoa</tags>
    </bindings>
    <bindings xmi:id="_7iJWIgzgEe-B4KaCxyT1rA" keySequence="ALT+COMMAND+I" command="_7hyJtgzgEe-B4KaCxyT1rA">
      <tags>platform:cocoa</tags>
    </bindings>
    <bindings xmi:id="_7iJWIwzgEe-B4KaCxyT1rA" keySequence="ALT+COMMAND+J" command="_7hzYRgzgEe-B4KaCxyT1rA">
      <tags>platform:cocoa</tags>
    </bindings>
    <bindings xmi:id="_7iJWJQzgEe-B4KaCxyT1rA" keySequence="ALT+COMMAND+L" command="_7hzX7QzgEe-B4KaCxyT1rA">
      <tags>platform:cocoa</tags>
    </bindings>
    <bindings xmi:id="_7iJWKAzgEe-B4KaCxyT1rA" keySequence="ALT+COMMAND+M" command="_7hz_kAzgEe-B4KaCxyT1rA">
      <tags>platform:cocoa</tags>
    </bindings>
    <bindings xmi:id="_7iJWKwzgEe-B4KaCxyT1rA" keySequence="ALT+COMMAND+N" command="_7hzYXwzgEe-B4KaCxyT1rA">
      <tags>platform:cocoa</tags>
    </bindings>
    <bindings xmi:id="_7iJWLgzgEe-B4KaCxyT1rA" keySequence="COMMAND+P" command="_7hz-_AzgEe-B4KaCxyT1rA"/>
    <bindings xmi:id="_7iJWMAzgEe-B4KaCxyT1rA" keySequence="COMMAND+S" command="_7hz_UgzgEe-B4KaCxyT1rA"/>
    <bindings xmi:id="_7iJ9IAzgEe-B4KaCxyT1rA" keySequence="COMMAND+U" command="_7h0mBAzgEe-B4KaCxyT1rA"/>
    <bindings xmi:id="_7iJ9JAzgEe-B4KaCxyT1rA" keySequence="COMMAND+W" command="_7h0mGgzgEe-B4KaCxyT1rA"/>
    <bindings xmi:id="_7iJ9JgzgEe-B4KaCxyT1rA" keySequence="COMMAND+I" command="_7hzYFQzgEe-B4KaCxyT1rA">
      <tags>platform:cocoa</tags>
    </bindings>
    <bindings xmi:id="_7iJ9KAzgEe-B4KaCxyT1rA" keySequence="COMMAND+K" command="_7hyw9QzgEe-B4KaCxyT1rA"/>
    <bindings xmi:id="_7iJ9LAzgEe-B4KaCxyT1rA" keySequence="COMMAND+SHIFT+-" command="_7hzYJwzgEe-B4KaCxyT1rA">
      <tags>platform:cocoa</tags>
      <parameters xmi:id="_7iJ9LQzgEe-B4KaCxyT1rA" elementId="Splitter.isHorizontal" name="Splitter.isHorizontal" value="true"/>
    </bindings>
    <bindings xmi:id="_7iJ9LwzgEe-B4KaCxyT1rA" keySequence="COMMAND+N" command="_7h0mFAzgEe-B4KaCxyT1rA"/>
    <bindings xmi:id="_7iJ9MQzgEe-B4KaCxyT1rA" keySequence="COMMAND+SHIFT+." command="_7hxipwzgEe-B4KaCxyT1rA">
      <tags>platform:cocoa</tags>
    </bindings>
    <bindings xmi:id="_7iJ9OgzgEe-B4KaCxyT1rA" keySequence="COMMAND+B" command="_7hxirwzgEe-B4KaCxyT1rA"/>
    <bindings xmi:id="_7iKkMAzgEe-B4KaCxyT1rA" keySequence="ALT+COMMAND+3" command="_7hyJtQzgEe-B4KaCxyT1rA">
      <tags>platform:cocoa</tags>
    </bindings>
    <bindings xmi:id="_7iKkMgzgEe-B4KaCxyT1rA" keySequence="COMMAND+E" command="_7hzYTgzgEe-B4KaCxyT1rA"/>
    <bindings xmi:id="_7iKkMwzgEe-B4KaCxyT1rA" keySequence="COMMAND+F" command="_7hyJ7gzgEe-B4KaCxyT1rA"/>
    <bindings xmi:id="_7iKkNgzgEe-B4KaCxyT1rA" keySequence="COMMAND+G" command="_7hw7nQzgEe-B4KaCxyT1rA"/>
    <bindings xmi:id="_7iKkOAzgEe-B4KaCxyT1rA" keySequence="ALT+SHIFT+E E" command="_7hyJuwzgEe-B4KaCxyT1rA"/>
    <bindings xmi:id="_7iKkOQzgEe-B4KaCxyT1rA" keySequence="ALT+SHIFT+E G" command="_7hz-7QzgEe-B4KaCxyT1rA"/>
    <bindings xmi:id="_7iKkOwzgEe-B4KaCxyT1rA" keySequence="ALT+SHIFT+E J" command="_7hxioAzgEe-B4KaCxyT1rA"/>
    <bindings xmi:id="_7iKkPgzgEe-B4KaCxyT1rA" keySequence="ALT+COMMAND+CTRL+D A" command="_7hzYUwzgEe-B4KaCxyT1rA">
      <tags>platform:cocoa</tags>
    </bindings>
    <bindings xmi:id="_7iKkPwzgEe-B4KaCxyT1rA" keySequence="ALT+SHIFT+E S" command="_7hz_hAzgEe-B4KaCxyT1rA"/>
    <bindings xmi:id="_7iKkQAzgEe-B4KaCxyT1rA" keySequence="ALT+SHIFT+E T" command="_7hyJsgzgEe-B4KaCxyT1rA"/>
    <bindings xmi:id="_7iKkQQzgEe-B4KaCxyT1rA" keySequence="ALT+COMMAND+CTRL+D T" command="_7hw7sQzgEe-B4KaCxyT1rA">
      <tags>platform:cocoa</tags>
    </bindings>
    <bindings xmi:id="_7iKkQgzgEe-B4KaCxyT1rA" keySequence="ALT+COMMAND+CTRL+D J" command="_7hzX8AzgEe-B4KaCxyT1rA">
      <tags>platform:cocoa</tags>
    </bindings>
    <bindings xmi:id="_7iKkRAzgEe-B4KaCxyT1rA" keySequence="ALT+SHIFT+E L" command="_7hxiqAzgEe-B4KaCxyT1rA"/>
    <bindings xmi:id="_7iKkRQzgEe-B4KaCxyT1rA" keySequence="ALT+SHIFT+E N" command="_7h0l_QzgEe-B4KaCxyT1rA"/>
    <bindings xmi:id="_7iKkRgzgEe-B4KaCxyT1rA" keySequence="ALT+SHIFT+E P" command="_7hw7kwzgEe-B4KaCxyT1rA"/>
    <bindings xmi:id="_7iKkSQzgEe-B4KaCxyT1rA" keySequence="ALT+CR" command="_7hzYFQzgEe-B4KaCxyT1rA"/>
    <bindings xmi:id="_7iKkSgzgEe-B4KaCxyT1rA" keySequence="ALT+SHIFT+E R" command="_7hzX2AzgEe-B4KaCxyT1rA"/>
    <bindings xmi:id="_7iKkSwzgEe-B4KaCxyT1rA" keySequence="ALT+COMMAND+CTRL+D Q" command="_7h0l9AzgEe-B4KaCxyT1rA">
      <tags>platform:cocoa</tags>
    </bindings>
  </bindingTables>
  <bindingTables xmi:id="_7iEdngzgEe-B4KaCxyT1rA" elementId="org.eclipse.core.runtime.xml" bindingContext="_7iEdnQzgEe-B4KaCxyT1rA">
    <bindings xmi:id="_7iEdnwzgEe-B4KaCxyT1rA" keySequence="CTRL+SHIFT+P" command="_7hzYOQzgEe-B4KaCxyT1rA"/>
    <bindings xmi:id="_7iEdqQzgEe-B4KaCxyT1rA" keySequence="CTRL+SHIFT+D" command="_7h0mAwzgEe-B4KaCxyT1rA"/>
  </bindingTables>
  <bindingTables xmi:id="_7iEdoAzgEe-B4KaCxyT1rA" elementId="org.eclipse.ui.textEditorScope" bindingContext="_7h3CMgzgEe-B4KaCxyT1rA">
    <bindings xmi:id="_7iEdoQzgEe-B4KaCxyT1rA" keySequence="CTRL+SHIFT+Q" command="_7hzX0wzgEe-B4KaCxyT1rA"/>
    <bindings xmi:id="_7iEdowzgEe-B4KaCxyT1rA" keySequence="CTRL+." command="_7hz_ZgzgEe-B4KaCxyT1rA">
      <tags>platform:cocoa</tags>
    </bindings>
    <bindings xmi:id="_7iEdpAzgEe-B4KaCxyT1rA" keySequence="COMMAND+CTRL+/" command="_7hzYRQzgEe-B4KaCxyT1rA">
      <tags>platform:cocoa</tags>
    </bindings>
    <bindings xmi:id="_7iFEqwzgEe-B4KaCxyT1rA" keySequence="COMMAND+NUMPAD_MULTIPLY" command="_7hzX0gzgEe-B4KaCxyT1rA"/>
    <bindings xmi:id="_7iFErAzgEe-B4KaCxyT1rA" keySequence="COMMAND+NUMPAD_ADD" command="_7hz_jgzgEe-B4KaCxyT1rA"/>
    <bindings xmi:id="_7iFErQzgEe-B4KaCxyT1rA" keySequence="COMMAND+NUMPAD_SUBTRACT" command="_7hz_BQzgEe-B4KaCxyT1rA"/>
    <bindings xmi:id="_7iFErgzgEe-B4KaCxyT1rA" keySequence="COMMAND+NUMPAD_DIVIDE" command="_7hyw4QzgEe-B4KaCxyT1rA"/>
    <bindings xmi:id="_7iFEsAzgEe-B4KaCxyT1rA" keySequence="COMMAND+CTRL+\" command="_7hxivQzgEe-B4KaCxyT1rA">
      <tags>platform:cocoa</tags>
    </bindings>
    <bindings xmi:id="_7iFEsgzgEe-B4KaCxyT1rA" keySequence="COMMAND+SHIFT+NUMPAD_MULTIPLY" command="_7hzX5QzgEe-B4KaCxyT1rA"/>
    <bindings xmi:id="_7iFrsAzgEe-B4KaCxyT1rA" keySequence="COMMAND+SHIFT+NUMPAD_DIVIDE" command="_7hxizgzgEe-B4KaCxyT1rA"/>
    <bindings xmi:id="_7iFrtQzgEe-B4KaCxyT1rA" keySequence="ALT+ARROW_UP" command="_7h0mJAzgEe-B4KaCxyT1rA"/>
    <bindings xmi:id="_7iFrtgzgEe-B4KaCxyT1rA" keySequence="ALT+COMMAND+ARROW_UP" command="_7h0l8AzgEe-B4KaCxyT1rA"/>
    <bindings xmi:id="_7iFrtwzgEe-B4KaCxyT1rA" keySequence="ALT+ARROW_DOWN" command="_7hyxDQzgEe-B4KaCxyT1rA"/>
    <bindings xmi:id="_7iFruAzgEe-B4KaCxyT1rA" keySequence="ALT+COMMAND+ARROW_DOWN" command="_7hz_lwzgEe-B4KaCxyT1rA"/>
    <bindings xmi:id="_7iFruQzgEe-B4KaCxyT1rA" keySequence="ALT+ARROW_LEFT" command="_7hw7nAzgEe-B4KaCxyT1rA">
      <tags>platform:cocoa</tags>
    </bindings>
    <bindings xmi:id="_7iFrwAzgEe-B4KaCxyT1rA" keySequence="ALT+ARROW_RIGHT" command="_7hyxKgzgEe-B4KaCxyT1rA">
      <tags>platform:cocoa</tags>
    </bindings>
    <bindings xmi:id="_7iFrwwzgEe-B4KaCxyT1rA" keySequence="SHIFT+END" command="_7hw7mAzgEe-B4KaCxyT1rA">
      <tags>platform:cocoa</tags>
    </bindings>
    <bindings xmi:id="_7iFrxQzgEe-B4KaCxyT1rA" keySequence="COMMAND+SHIFT+INSERT" command="_7hyxBQzgEe-B4KaCxyT1rA"/>
    <bindings xmi:id="_7iGSwAzgEe-B4KaCxyT1rA" keySequence="COMMAND+SHIFT+ARROW_LEFT" command="_7hz_NQzgEe-B4KaCxyT1rA">
      <tags>platform:cocoa</tags>
    </bindings>
    <bindings xmi:id="_7iGSwQzgEe-B4KaCxyT1rA" keySequence="COMMAND+SHIFT+ARROW_RIGHT" command="_7hz_XAzgEe-B4KaCxyT1rA">
      <tags>platform:cocoa</tags>
    </bindings>
    <bindings xmi:id="_7iGSwgzgEe-B4KaCxyT1rA" keySequence="SHIFT+HOME" command="_7hzYIQzgEe-B4KaCxyT1rA">
      <tags>platform:cocoa</tags>
    </bindings>
    <bindings xmi:id="_7iGSywzgEe-B4KaCxyT1rA" keySequence="COMMAND+F10" command="_7hz_AQzgEe-B4KaCxyT1rA"/>
    <bindings xmi:id="_7iGSzgzgEe-B4KaCxyT1rA" keySequence="COMMAND+END" command="_7hyxEwzgEe-B4KaCxyT1rA"/>
    <bindings xmi:id="_7iGSzwzgEe-B4KaCxyT1rA" keySequence="END" command="_7hyxEwzgEe-B4KaCxyT1rA">
      <tags>platform:cocoa</tags>
    </bindings>
    <bindings xmi:id="_7iGS0wzgEe-B4KaCxyT1rA" keySequence="INSERT" command="_7hxiywzgEe-B4KaCxyT1rA"/>
    <bindings xmi:id="_7iGS2gzgEe-B4KaCxyT1rA" keySequence="F2" command="_7hzYBAzgEe-B4KaCxyT1rA"/>
    <bindings xmi:id="_7iG51AzgEe-B4KaCxyT1rA" keySequence="COMMAND+ARROW_LEFT" command="_7hz_YAzgEe-B4KaCxyT1rA">
      <tags>platform:cocoa</tags>
    </bindings>
    <bindings xmi:id="_7iG51QzgEe-B4KaCxyT1rA" keySequence="COMMAND+ARROW_RIGHT" command="_7hz_KQzgEe-B4KaCxyT1rA">
      <tags>platform:cocoa</tags>
    </bindings>
    <bindings xmi:id="_7iG51gzgEe-B4KaCxyT1rA" keySequence="COMMAND+HOME" command="_7hw76AzgEe-B4KaCxyT1rA"/>
    <bindings xmi:id="_7iG51wzgEe-B4KaCxyT1rA" keySequence="HOME" command="_7hw76AzgEe-B4KaCxyT1rA">
      <tags>platform:cocoa</tags>
    </bindings>
    <bindings xmi:id="_7iG55AzgEe-B4KaCxyT1rA" keySequence="ALT+SHIFT+ARROW_LEFT" command="_7hz_ZAzgEe-B4KaCxyT1rA">
      <tags>platform:cocoa</tags>
    </bindings>
    <bindings xmi:id="_7iHg4AzgEe-B4KaCxyT1rA" keySequence="ALT+SHIFT+ARROW_RIGHT" command="_7hyxDwzgEe-B4KaCxyT1rA">
      <tags>platform:cocoa</tags>
    </bindings>
    <bindings xmi:id="_7iHg5QzgEe-B4KaCxyT1rA" keySequence="ALT+DEL" command="_7hzYUgzgEe-B4KaCxyT1rA">
      <tags>platform:cocoa</tags>
    </bindings>
    <bindings xmi:id="_7iHg6gzgEe-B4KaCxyT1rA" keySequence="COMMAND+SHIFT+DEL" command="_7hzYPAzgEe-B4KaCxyT1rA"/>
    <bindings xmi:id="_7iHg7QzgEe-B4KaCxyT1rA" keySequence="ALT+COMMAND+Y" command="_7hwUggzgEe-B4KaCxyT1rA">
      <tags>platform:cocoa</tags>
    </bindings>
    <bindings xmi:id="_7iHg8AzgEe-B4KaCxyT1rA" keySequence="COMMAND+SHIFT+c" command="_7hw7ugzgEe-B4KaCxyT1rA"/>
    <bindings xmi:id="_7iHg8gzgEe-B4KaCxyT1rA" keySequence="COMMAND+SHIFT+X" command="_7hw7twzgEe-B4KaCxyT1rA"/>
    <bindings xmi:id="_7iHg8wzgEe-B4KaCxyT1rA" keySequence="COMMAND+SHIFT+Y" command="_7hz_TQzgEe-B4KaCxyT1rA"/>
    <bindings xmi:id="_7iIH8gzgEe-B4KaCxyT1rA" keySequence="COMMAND+SHIFT+\" command="_7hxivQzgEe-B4KaCxyT1rA"/>
    <bindings xmi:id="_7iIH-QzgEe-B4KaCxyT1rA" keySequence="ALT+COMMAND+A" command="_7hw72AzgEe-B4KaCxyT1rA">
      <tags>platform:cocoa</tags>
    </bindings>
    <bindings xmi:id="_7iIvCwzgEe-B4KaCxyT1rA" keySequence="COMMAND+SHIFT+J" command="_7hyxHQzgEe-B4KaCxyT1rA"/>
    <bindings xmi:id="_7iIvDQzgEe-B4KaCxyT1rA" keySequence="COMMAND++" command="_7hyJ7wzgEe-B4KaCxyT1rA"/>
    <bindings xmi:id="_7iIvEAzgEe-B4KaCxyT1rA" keySequence="COMMAND+-" command="_7hz_UAzgEe-B4KaCxyT1rA"/>
    <bindings xmi:id="_7iJWGgzgEe-B4KaCxyT1rA" keySequence="COMMAND+SHIFT+F" command="_7hzYMwzgEe-B4KaCxyT1rA"/>
    <bindings xmi:id="_7iJ9JwzgEe-B4KaCxyT1rA" keySequence="COMMAND+J" command="_7hyJvgzgEe-B4KaCxyT1rA"/>
    <bindings xmi:id="_7iJ9KwzgEe-B4KaCxyT1rA" keySequence="COMMAND+L" command="_7hzYUAzgEe-B4KaCxyT1rA"/>
    <bindings xmi:id="_7iJ9NQzgEe-B4KaCxyT1rA" keySequence="COMMAND+O" command="_7hw7tQzgEe-B4KaCxyT1rA"/>
    <bindings xmi:id="_7iJ9OAzgEe-B4KaCxyT1rA" keySequence="COMMAND+SHIFT+/" command="_7hzYRQzgEe-B4KaCxyT1rA"/>
    <bindings xmi:id="_7iKkMQzgEe-B4KaCxyT1rA" keySequence="COMMAND+D" command="_7hyJ0gzgEe-B4KaCxyT1rA"/>
    <bindings xmi:id="_7iKkNwzgEe-B4KaCxyT1rA" keySequence="COMMAND+=" command="_7hyJ7wzgEe-B4KaCxyT1rA"/>
    <bindings xmi:id="_7iKkPAzgEe-B4KaCxyT1rA" keySequence="SHIFT+CR" command="_7hz_XwzgEe-B4KaCxyT1rA"/>
    <bindings xmi:id="_7iKkPQzgEe-B4KaCxyT1rA" keySequence="COMMAND+SHIFT+CR" command="_7hz_BwzgEe-B4KaCxyT1rA"/>
    <bindings xmi:id="_7iKkQwzgEe-B4KaCxyT1rA" keySequence="ALT+BS" command="_7hw7mwzgEe-B4KaCxyT1rA">
      <tags>platform:cocoa</tags>
    </bindings>
  </bindingTables>
  <bindingTables xmi:id="_7iEdpQzgEe-B4KaCxyT1rA" elementId="org.eclipse.jdt.ui.javaEditorScope" bindingContext="_7h3CQQzgEe-B4KaCxyT1rA">
    <bindings xmi:id="_7iEdpgzgEe-B4KaCxyT1rA" keySequence="COMMAND+CTRL+/" command="_7h0mBQzgEe-B4KaCxyT1rA">
      <tags>platform:cocoa</tags>
    </bindings>
    <bindings xmi:id="_7iFErwzgEe-B4KaCxyT1rA" keySequence="COMMAND+CTRL+\" command="_7hyJ2wzgEe-B4KaCxyT1rA">
      <tags>platform:cocoa</tags>
    </bindings>
    <bindings xmi:id="_7iGS2wzgEe-B4KaCxyT1rA" keySequence="COMMAND+F3" command="_7h0l8gzgEe-B4KaCxyT1rA"/>
    <bindings xmi:id="_7iG52AzgEe-B4KaCxyT1rA" keySequence="ALT+CTRL+ARROW_UP" command="_7h0mIgzgEe-B4KaCxyT1rA">
      <tags>platform:cocoa</tags>
    </bindings>
    <bindings xmi:id="_7iG52QzgEe-B4KaCxyT1rA" keySequence="ALT+CTRL+ARROW_DOWN" command="_7hz_iQzgEe-B4KaCxyT1rA">
      <tags>platform:cocoa</tags>
    </bindings>
    <bindings xmi:id="_7iG53QzgEe-B4KaCxyT1rA" keySequence="CTRL+SHIFT+END" command="_7hyJzAzgEe-B4KaCxyT1rA">
      <tags>platform:cocoa</tags>
    </bindings>
    <bindings xmi:id="_7iG54AzgEe-B4KaCxyT1rA" keySequence="CTRL+SHIFT+PAGE_UP" command="_7h0l8wzgEe-B4KaCxyT1rA">
      <tags>platform:cocoa</tags>
    </bindings>
    <bindings xmi:id="_7iG54QzgEe-B4KaCxyT1rA" keySequence="CTRL+SHIFT+PAGE_DOWN" command="_7hyw3wzgEe-B4KaCxyT1rA">
      <tags>platform:cocoa</tags>
    </bindings>
    <bindings xmi:id="_7iG54wzgEe-B4KaCxyT1rA" keySequence="CTRL+SHIFT+HOME" command="_7hz_HAzgEe-B4KaCxyT1rA">
      <tags>platform:cocoa</tags>
    </bindings>
    <bindings xmi:id="_7iIH8QzgEe-B4KaCxyT1rA" keySequence="COMMAND+SHIFT+\" command="_7hyJ2wzgEe-B4KaCxyT1rA"/>
    <bindings xmi:id="_7iIH9AzgEe-B4KaCxyT1rA" keySequence="COMMAND+SHIFT+P" command="_7hyxFAzgEe-B4KaCxyT1rA"/>
    <bindings xmi:id="_7iIH_gzgEe-B4KaCxyT1rA" keySequence="ALT+COMMAND+B" command="_7h0mKgzgEe-B4KaCxyT1rA">
      <tags>platform:cocoa</tags>
    </bindings>
    <bindings xmi:id="_7iIvAwzgEe-B4KaCxyT1rA" keySequence="COMMAND+7" command="_7hw7yAzgEe-B4KaCxyT1rA"/>
    <bindings xmi:id="_7iIvDwzgEe-B4KaCxyT1rA" keySequence="COMMAND+SHIFT+M" command="_7hzYBQzgEe-B4KaCxyT1rA"/>
    <bindings xmi:id="_7iIvEwzgEe-B4KaCxyT1rA" keySequence="COMMAND+/" command="_7hw7yAzgEe-B4KaCxyT1rA"/>
    <bindings xmi:id="_7iIvHAzgEe-B4KaCxyT1rA" keySequence="COMMAND+SHIFT+C" command="_7hw7yAzgEe-B4KaCxyT1rA"/>
    <bindings xmi:id="_7iJWFwzgEe-B4KaCxyT1rA" keySequence="ALT+COMMAND+U" command="_7hzX_AzgEe-B4KaCxyT1rA">
      <tags>platform:cocoa</tags>
    </bindings>
    <bindings xmi:id="_7iJWGQzgEe-B4KaCxyT1rA" keySequence="COMMAND+SHIFT+F" command="_7hz_XgzgEe-B4KaCxyT1rA"/>
    <bindings xmi:id="_7iJWLQzgEe-B4KaCxyT1rA" keySequence="ALT+COMMAND+O" command="_7hzYVAzgEe-B4KaCxyT1rA">
      <tags>platform:cocoa</tags>
    </bindings>
    <bindings xmi:id="_7iJWMgzgEe-B4KaCxyT1rA" keySequence="COMMAND+T" command="_7hw71AzgEe-B4KaCxyT1rA"/>
    <bindings xmi:id="_7iJ9JQzgEe-B4KaCxyT1rA" keySequence="COMMAND+I" command="_7hz_AgzgEe-B4KaCxyT1rA"/>
    <bindings xmi:id="_7iJ9NAzgEe-B4KaCxyT1rA" keySequence="COMMAND+O" command="_7hz_hwzgEe-B4KaCxyT1rA"/>
    <bindings xmi:id="_7iKkNAzgEe-B4KaCxyT1rA" keySequence="COMMAND+SHIFT+'" command="_7hxirgzgEe-B4KaCxyT1rA"/>
    <bindings xmi:id="_7iKkOgzgEe-B4KaCxyT1rA" keySequence="COMMAND+2 F" command="_7hz_jQzgEe-B4KaCxyT1rA"/>
    <bindings xmi:id="_7iKkTAzgEe-B4KaCxyT1rA" keySequence="COMMAND+2 R" command="_7hzYGAzgEe-B4KaCxyT1rA"/>
    <bindings xmi:id="_7iKkTQzgEe-B4KaCxyT1rA" keySequence="COMMAND+2 T" command="_7hw7xwzgEe-B4KaCxyT1rA"/>
    <bindings xmi:id="_7iKkTgzgEe-B4KaCxyT1rA" keySequence="COMMAND+2 L" command="_7hyJwQzgEe-B4KaCxyT1rA"/>
    <bindings xmi:id="_7iKkTwzgEe-B4KaCxyT1rA" keySequence="COMMAND+2 M" command="_7hz_LQzgEe-B4KaCxyT1rA"/>
  </bindingTables>
  <bindingTables xmi:id="_7iFEpwzgEe-B4KaCxyT1rA" elementId="org.eclipse.debug.ui.console" bindingContext="_7h3CNQzgEe-B4KaCxyT1rA">
    <bindings xmi:id="_7iFEqAzgEe-B4KaCxyT1rA" keySequence="CTRL+D" command="_7hz_pAzgEe-B4KaCxyT1rA"/>
  </bindingTables>
  <bindingTables xmi:id="_7iFrswzgEe-B4KaCxyT1rA" elementId="org.eclipse.tm.terminal.EditContext" bindingContext="_7h3CMAzgEe-B4KaCxyT1rA">
    <bindings xmi:id="_7iFrtAzgEe-B4KaCxyT1rA" keySequence="ALT+ARROW_UP" command="_7hw7mQzgEe-B4KaCxyT1rA"/>
    <bindings xmi:id="_7iFrvwzgEe-B4KaCxyT1rA" keySequence="ALT+ARROW_RIGHT" command="_7hz_cQzgEe-B4KaCxyT1rA"/>
    <bindings xmi:id="_7iFrxAzgEe-B4KaCxyT1rA" keySequence="SHIFT+INSERT" command="_7hz_PgzgEe-B4KaCxyT1rA"/>
    <bindings xmi:id="_7iGS0AzgEe-B4KaCxyT1rA" keySequence="COMMAND+INSERT" command="_7hzYCQzgEe-B4KaCxyT1rA"/>
    <bindings xmi:id="_7iIvAQzgEe-B4KaCxyT1rA" keySequence="COMMAND+SHIFT+V" command="_7hz_PgzgEe-B4KaCxyT1rA"/>
    <bindings xmi:id="_7iJWEAzgEe-B4KaCxyT1rA" keySequence="COMMAND+SHIFT+C" command="_7hzYCQzgEe-B4KaCxyT1rA"/>
    <bindings xmi:id="_7iJ9IgzgEe-B4KaCxyT1rA" keySequence="COMMAND+V" command="_7hz_PgzgEe-B4KaCxyT1rA">
      <tags>platform:cocoa</tags>
    </bindings>
    <bindings xmi:id="_7iJ9PwzgEe-B4KaCxyT1rA" keySequence="COMMAND+C" command="_7hzYCQzgEe-B4KaCxyT1rA">
      <tags>platform:cocoa</tags>
    </bindings>
  </bindingTables>
  <bindingTables xmi:id="_7iFrxgzgEe-B4KaCxyT1rA" elementId="org.eclipse.ant.ui.AntEditorScope" bindingContext="_7h3CRgzgEe-B4KaCxyT1rA">
    <bindings xmi:id="_7iFrxwzgEe-B4KaCxyT1rA" keySequence="SHIFT+F2" command="_7hxitAzgEe-B4KaCxyT1rA"/>
    <bindings xmi:id="_7iGS3AzgEe-B4KaCxyT1rA" keySequence="F3" command="_7hw7tAzgEe-B4KaCxyT1rA"/>
    <bindings xmi:id="_7iIvGQzgEe-B4KaCxyT1rA" keySequence="ALT+COMMAND+R" command="_7hxivAzgEe-B4KaCxyT1rA">
      <tags>platform:cocoa</tags>
    </bindings>
    <bindings xmi:id="_7iJWGAzgEe-B4KaCxyT1rA" keySequence="COMMAND+SHIFT+F" command="_7hz_XgzgEe-B4KaCxyT1rA"/>
    <bindings xmi:id="_7iJWLAzgEe-B4KaCxyT1rA" keySequence="ALT+COMMAND+O" command="_7hw7rAzgEe-B4KaCxyT1rA">
      <tags>platform:cocoa</tags>
    </bindings>
  </bindingTables>
  <bindingTables xmi:id="_7iGSxAzgEe-B4KaCxyT1rA" elementId="org.eclipse.debug.ui.debugging" bindingContext="_7h3CPQzgEe-B4KaCxyT1rA">
    <bindings xmi:id="_7iGSxQzgEe-B4KaCxyT1rA" keySequence="ALT+F5" command="_7hz_bQzgEe-B4KaCxyT1rA">
      <tags>platform:cocoa</tags>
    </bindings>
    <bindings xmi:id="_7iGSxgzgEe-B4KaCxyT1rA" keySequence="F7" command="_7h0l_gzgEe-B4KaCxyT1rA"/>
    <bindings xmi:id="_7iGSyAzgEe-B4KaCxyT1rA" keySequence="F8" command="_7hxixQzgEe-B4KaCxyT1rA"/>
    <bindings xmi:id="_7iGS1gzgEe-B4KaCxyT1rA" keySequence="COMMAND+F2" command="_7hzYQAzgEe-B4KaCxyT1rA"/>
    <bindings xmi:id="_7iGS4wzgEe-B4KaCxyT1rA" keySequence="F5" command="_7hxixwzgEe-B4KaCxyT1rA"/>
    <bindings xmi:id="_7iG50AzgEe-B4KaCxyT1rA" keySequence="F6" command="_7hz_aQzgEe-B4KaCxyT1rA"/>
    <bindings xmi:id="_7iJWLwzgEe-B4KaCxyT1rA" keySequence="COMMAND+R" command="_7hw7rwzgEe-B4KaCxyT1rA"/>
  </bindingTables>
  <bindingTables xmi:id="_7iGS0QzgEe-B4KaCxyT1rA" elementId="org.eclipse.ui.console.ConsoleView" bindingContext="_7h3COQzgEe-B4KaCxyT1rA">
    <bindings xmi:id="_7iGS0gzgEe-B4KaCxyT1rA" keySequence="COMMAND+INSERT" command="_7hyJ1QzgEe-B4KaCxyT1rA"/>
  </bindingTables>
  <bindingTables xmi:id="_7iGS1AzgEe-B4KaCxyT1rA" elementId="org.eclipse.mylyn.internal.wikitext.ui.editor.basicMarkupSourceContext" bindingContext="_7h3CQwzgEe-B4KaCxyT1rA">
    <bindings xmi:id="_7iGS1QzgEe-B4KaCxyT1rA" keySequence="F1" command="_7hw7sgzgEe-B4KaCxyT1rA"/>
  </bindingTables>
  <bindingTables xmi:id="_7iGS1wzgEe-B4KaCxyT1rA" elementId="org.eclipse.egit.ui.RepositoriesView.SingleRepository" bindingContext="_7h3CSgzgEe-B4KaCxyT1rA">
    <bindings xmi:id="_7iGS2AzgEe-B4KaCxyT1rA" keySequence="F2" command="_7hyw1QzgEe-B4KaCxyT1rA"/>
  </bindingTables>
  <bindingTables xmi:id="_7iGS3gzgEe-B4KaCxyT1rA" elementId="org.eclipse.ui.genericeditor.genericEditorContext" bindingContext="_7h3COwzgEe-B4KaCxyT1rA">
    <bindings xmi:id="_7iGS3wzgEe-B4KaCxyT1rA" keySequence="F3" command="_7hz_EwzgEe-B4KaCxyT1rA"/>
    <bindings xmi:id="_7iJWHwzgEe-B4KaCxyT1rA" keySequence="COMMAND+SHIFT+G" command="_7hz_KAzgEe-B4KaCxyT1rA"/>
  </bindingTables>
  <bindingTables xmi:id="_7iGS4QzgEe-B4KaCxyT1rA" elementId="org.eclipse.buildship.ui.contexts.taskview" bindingContext="_7h3CRQzgEe-B4KaCxyT1rA">
    <bindings xmi:id="_7iGS4gzgEe-B4KaCxyT1rA" keySequence="F5" command="_7hz_WAzgEe-B4KaCxyT1rA"/>
  </bindingTables>
  <bindingTables xmi:id="_7iG50gzgEe-B4KaCxyT1rA" elementId="org.eclipse.egit.ui.RepositoriesView" bindingContext="_7h3CSQzgEe-B4KaCxyT1rA">
    <bindings xmi:id="_7iG50wzgEe-B4KaCxyT1rA" keySequence="COMMAND+ARROW_LEFT" command="_7hyJzgzgEe-B4KaCxyT1rA"/>
    <bindings xmi:id="_7iJ9OwzgEe-B4KaCxyT1rA" keySequence="COMMAND+C" command="_7hzYEAzgEe-B4KaCxyT1rA"/>
  </bindingTables>
  <bindingTables xmi:id="_7iHg6wzgEe-B4KaCxyT1rA" elementId="org.eclipse.tm.terminal.TerminalContext" bindingContext="_7h3CQgzgEe-B4KaCxyT1rA">
    <bindings xmi:id="_7iHg7AzgEe-B4KaCxyT1rA" keySequence="ALT+Y" command="_7hw7wQzgEe-B4KaCxyT1rA"/>
    <bindings xmi:id="_7iIH9QzgEe-B4KaCxyT1rA" keySequence="ALT+A" command="_7hw7wQzgEe-B4KaCxyT1rA"/>
    <bindings xmi:id="_7iIH-gzgEe-B4KaCxyT1rA" keySequence="ALT+B" command="_7hw7wQzgEe-B4KaCxyT1rA"/>
    <bindings xmi:id="_7iIH_wzgEe-B4KaCxyT1rA" keySequence="ALT+C" command="_7hw7wQzgEe-B4KaCxyT1rA"/>
    <bindings xmi:id="_7iIIBQzgEe-B4KaCxyT1rA" keySequence="ALT+D" command="_7hw7wQzgEe-B4KaCxyT1rA"/>
    <bindings xmi:id="_7iIIBwzgEe-B4KaCxyT1rA" keySequence="ALT+E" command="_7hw7wQzgEe-B4KaCxyT1rA"/>
    <bindings xmi:id="_7iIICAzgEe-B4KaCxyT1rA" keySequence="ALT+F" command="_7hw7wQzgEe-B4KaCxyT1rA"/>
    <bindings xmi:id="_7iIvBwzgEe-B4KaCxyT1rA" keySequence="ALT+G" command="_7hw7wQzgEe-B4KaCxyT1rA"/>
    <bindings xmi:id="_7iIvFgzgEe-B4KaCxyT1rA" keySequence="ALT+P" command="_7hw7wQzgEe-B4KaCxyT1rA"/>
    <bindings xmi:id="_7iIvGAzgEe-B4KaCxyT1rA" keySequence="ALT+R" command="_7hw7wQzgEe-B4KaCxyT1rA"/>
    <bindings xmi:id="_7iJWEQzgEe-B4KaCxyT1rA" keySequence="ALT+S" command="_7hw7wQzgEe-B4KaCxyT1rA"/>
    <bindings xmi:id="_7iJWFAzgEe-B4KaCxyT1rA" keySequence="ALT+T" command="_7hw7wQzgEe-B4KaCxyT1rA"/>
    <bindings xmi:id="_7iJWGwzgEe-B4KaCxyT1rA" keySequence="ALT+V" command="_7hw7wQzgEe-B4KaCxyT1rA"/>
    <bindings xmi:id="_7iJWHQzgEe-B4KaCxyT1rA" keySequence="ALT+W" command="_7hw7wQzgEe-B4KaCxyT1rA"/>
    <bindings xmi:id="_7iJWIQzgEe-B4KaCxyT1rA" keySequence="ALT+H" command="_7hw7wQzgEe-B4KaCxyT1rA"/>
    <bindings xmi:id="_7iJWJAzgEe-B4KaCxyT1rA" keySequence="ALT+L" command="_7hw7wQzgEe-B4KaCxyT1rA"/>
    <bindings xmi:id="_7iJWKQzgEe-B4KaCxyT1rA" keySequence="ALT+N" command="_7hw7wQzgEe-B4KaCxyT1rA"/>
  </bindingTables>
  <bindingTables xmi:id="_7iIH9gzgEe-B4KaCxyT1rA" elementId="org.eclipse.jdt.ui.classFileEditorScope" bindingContext="_7h3CPAzgEe-B4KaCxyT1rA">
    <bindings xmi:id="_7iIH9wzgEe-B4KaCxyT1rA" keySequence="COMMAND+1" command="_7h0mBwzgEe-B4KaCxyT1rA"/>
  </bindingTables>
  <bindingTables xmi:id="_7iIH_AzgEe-B4KaCxyT1rA" elementId="org.eclipse.jdt.ui.breadcrumbEditorScope" bindingContext="_7h3CQAzgEe-B4KaCxyT1rA">
    <bindings xmi:id="_7iIH_QzgEe-B4KaCxyT1rA" keySequence="ALT+COMMAND+B" command="_7h0mKgzgEe-B4KaCxyT1rA">
      <tags>platform:cocoa</tags>
    </bindings>
  </bindingTables>
  <bindingTables xmi:id="_7iIvBAzgEe-B4KaCxyT1rA" elementId="org.eclipse.jdt.ui.propertiesEditorScope" bindingContext="_7h3CSAzgEe-B4KaCxyT1rA">
    <bindings xmi:id="_7iIvBQzgEe-B4KaCxyT1rA" keySequence="COMMAND+7" command="_7hw7yAzgEe-B4KaCxyT1rA"/>
    <bindings xmi:id="_7iIvFAzgEe-B4KaCxyT1rA" keySequence="COMMAND+/" command="_7hw7yAzgEe-B4KaCxyT1rA"/>
    <bindings xmi:id="_7iIvHQzgEe-B4KaCxyT1rA" keySequence="COMMAND+SHIFT+C" command="_7hw7yAzgEe-B4KaCxyT1rA"/>
  </bindingTables>
  <bindingTables xmi:id="_7iJWJgzgEe-B4KaCxyT1rA" elementId="org.eclipse.debug.ui.memoryview" bindingContext="_7h3COgzgEe-B4KaCxyT1rA">
    <bindings xmi:id="_7iJWJwzgEe-B4KaCxyT1rA" keySequence="ALT+COMMAND+M" command="_7hz_fgzgEe-B4KaCxyT1rA"/>
    <bindings xmi:id="_7iJWKgzgEe-B4KaCxyT1rA" keySequence="ALT+COMMAND+N" command="_7hz_kwzgEe-B4KaCxyT1rA"/>
    <bindings xmi:id="_7iJWMQzgEe-B4KaCxyT1rA" keySequence="COMMAND+T" command="_7hzYCwzgEe-B4KaCxyT1rA"/>
    <bindings xmi:id="_7iJ9IwzgEe-B4KaCxyT1rA" keySequence="COMMAND+W" command="_7hyJsAzgEe-B4KaCxyT1rA"/>
    <bindings xmi:id="_7iJ9LgzgEe-B4KaCxyT1rA" keySequence="COMMAND+N" command="_7hywxwzgEe-B4KaCxyT1rA"/>
  </bindingTables>
  <bindingTables xmi:id="_7iJ9KQzgEe-B4KaCxyT1rA" elementId="org.eclipse.debug.ui.memory.abstractasynctablerendering" bindingContext="_7h3CPgzgEe-B4KaCxyT1rA">
    <bindings xmi:id="_7iJ9KgzgEe-B4KaCxyT1rA" keySequence="COMMAND+SHIFT+," command="_7hz_FQzgEe-B4KaCxyT1rA"/>
    <bindings xmi:id="_7iJ9MAzgEe-B4KaCxyT1rA" keySequence="COMMAND+SHIFT+." command="_7hzYKwzgEe-B4KaCxyT1rA"/>
    <bindings xmi:id="_7iKkNQzgEe-B4KaCxyT1rA" keySequence="COMMAND+G" command="_7hzYLAzgEe-B4KaCxyT1rA"/>
  </bindingTables>
  <bindingTables xmi:id="_7iJ9MgzgEe-B4KaCxyT1rA" elementId="org.eclipse.egit.ui.DiffViewer" bindingContext="_7h3CMwzgEe-B4KaCxyT1rA">
    <bindings xmi:id="_7iJ9MwzgEe-B4KaCxyT1rA" keySequence="COMMAND+O" command="_7hz_pgzgEe-B4KaCxyT1rA"/>
  </bindingTables>
  <bindingTables xmi:id="_7iJ9NgzgEe-B4KaCxyT1rA" elementId="org.eclipse.mylyn.wikitext.ui.editor.markupSourceContext" bindingContext="_7h3CRAzgEe-B4KaCxyT1rA">
    <bindings xmi:id="_7iJ9NwzgEe-B4KaCxyT1rA" keySequence="COMMAND+O" command="_7hw74AzgEe-B4KaCxyT1rA"/>
  </bindingTables>
  <bindingTables xmi:id="_7iJ9PAzgEe-B4KaCxyT1rA" elementId="org.eclipse.egit.ui.ReflogView" bindingContext="_7h3CPwzgEe-B4KaCxyT1rA">
    <bindings xmi:id="_7iJ9PQzgEe-B4KaCxyT1rA" keySequence="COMMAND+C" command="_7hywzwzgEe-B4KaCxyT1rA"/>
  </bindingTables>
  <bindingTables xmi:id="_7iKkRwzgEe-B4KaCxyT1rA" elementId="org.eclipse.debug.ui.BreakpointView" bindingContext="_7h3CMQzgEe-B4KaCxyT1rA">
    <bindings xmi:id="_7iKkSAzgEe-B4KaCxyT1rA" keySequence="ALT+CR" command="_7hw7kQzgEe-B4KaCxyT1rA"/>
  </bindingTables>
  <bindingTables xmi:id="_7jy75gzgEe-B4KaCxyT1rA" contributorURI="platform:/fragment/org.eclipse.e4.ui.workbench.renderers.swt.cocoa" bindingContext="_7haWTAzgEe-B4KaCxyT1rA">
    <bindings xmi:id="_7jy75wzgEe-B4KaCxyT1rA" keySequence="M1+W" command="_7jy75AzgEe-B4KaCxyT1rA"/>
  </bindingTables>
  <bindingTables xmi:id="_7y1dcQzgEe-B4KaCxyT1rA" bindingContext="_7y1dcAzgEe-B4KaCxyT1rA"/>
  <bindingTables xmi:id="_7y1dcwzgEe-B4KaCxyT1rA" bindingContext="_7y1dcgzgEe-B4KaCxyT1rA"/>
  <bindingTables xmi:id="_7y1ddQzgEe-B4KaCxyT1rA" bindingContext="_7y1ddAzgEe-B4KaCxyT1rA"/>
  <bindingTables xmi:id="_7y1ddwzgEe-B4KaCxyT1rA" bindingContext="_7y1ddgzgEe-B4KaCxyT1rA"/>
  <bindingTables xmi:id="_7y2EgQzgEe-B4KaCxyT1rA" bindingContext="_7y2EgAzgEe-B4KaCxyT1rA"/>
  <bindingTables xmi:id="_7y2EgwzgEe-B4KaCxyT1rA" bindingContext="_7y2EggzgEe-B4KaCxyT1rA"/>
  <bindingTables xmi:id="_7y2EhQzgEe-B4KaCxyT1rA" bindingContext="_7y2EhAzgEe-B4KaCxyT1rA"/>
  <bindingTables xmi:id="_7y2EhwzgEe-B4KaCxyT1rA" bindingContext="_7y2EhgzgEe-B4KaCxyT1rA"/>
  <bindingTables xmi:id="_7y2EiQzgEe-B4KaCxyT1rA" bindingContext="_7y2EiAzgEe-B4KaCxyT1rA"/>
  <bindingTables xmi:id="_7y2EiwzgEe-B4KaCxyT1rA" bindingContext="_7y2EigzgEe-B4KaCxyT1rA"/>
  <bindingTables xmi:id="_7y2EjQzgEe-B4KaCxyT1rA" bindingContext="_7y2EjAzgEe-B4KaCxyT1rA"/>
  <bindingTables xmi:id="_7y2EjwzgEe-B4KaCxyT1rA" bindingContext="_7y2EjgzgEe-B4KaCxyT1rA"/>
  <bindingTables xmi:id="_7y2EkQzgEe-B4KaCxyT1rA" bindingContext="_7y2EkAzgEe-B4KaCxyT1rA"/>
  <bindingTables xmi:id="_7y2rkQzgEe-B4KaCxyT1rA" bindingContext="_7y2rkAzgEe-B4KaCxyT1rA"/>
  <bindingTables xmi:id="_7y2rkwzgEe-B4KaCxyT1rA" bindingContext="_7y2rkgzgEe-B4KaCxyT1rA"/>
  <bindingTables xmi:id="_7y2rlQzgEe-B4KaCxyT1rA" bindingContext="_7y2rlAzgEe-B4KaCxyT1rA"/>
  <bindingTables xmi:id="_7y2rlwzgEe-B4KaCxyT1rA" bindingContext="_7y2rlgzgEe-B4KaCxyT1rA"/>
  <bindingTables xmi:id="_7y2rmQzgEe-B4KaCxyT1rA" bindingContext="_7y2rmAzgEe-B4KaCxyT1rA"/>
  <bindingTables xmi:id="_7y3SoAzgEe-B4KaCxyT1rA" bindingContext="_7y2rmgzgEe-B4KaCxyT1rA"/>
  <bindingTables xmi:id="_7y3SogzgEe-B4KaCxyT1rA" bindingContext="_7y3SoQzgEe-B4KaCxyT1rA"/>
  <bindingTables xmi:id="_7y3SpAzgEe-B4KaCxyT1rA" bindingContext="_7y3SowzgEe-B4KaCxyT1rA"/>
  <bindingTables xmi:id="_7y3SpgzgEe-B4KaCxyT1rA" bindingContext="_7y3SpQzgEe-B4KaCxyT1rA"/>
  <bindingTables xmi:id="_7y3SqAzgEe-B4KaCxyT1rA" bindingContext="_7y3SpwzgEe-B4KaCxyT1rA"/>
  <bindingTables xmi:id="_7y3SqgzgEe-B4KaCxyT1rA" bindingContext="_7y3SqQzgEe-B4KaCxyT1rA"/>
  <bindingTables xmi:id="_7y3SrAzgEe-B4KaCxyT1rA" bindingContext="_7y3SqwzgEe-B4KaCxyT1rA"/>
  <bindingTables xmi:id="_7y3SrgzgEe-B4KaCxyT1rA" bindingContext="_7y3SrQzgEe-B4KaCxyT1rA"/>
  <bindingTables xmi:id="_7y3SsAzgEe-B4KaCxyT1rA" bindingContext="_7y3SrwzgEe-B4KaCxyT1rA"/>
  <bindingTables xmi:id="_7y3SsgzgEe-B4KaCxyT1rA" bindingContext="_7y3SsQzgEe-B4KaCxyT1rA"/>
  <bindingTables xmi:id="_7y3StAzgEe-B4KaCxyT1rA" bindingContext="_7y3SswzgEe-B4KaCxyT1rA"/>
  <bindingTables xmi:id="_7y3StgzgEe-B4KaCxyT1rA" bindingContext="_7y3StQzgEe-B4KaCxyT1rA"/>
  <bindingTables xmi:id="_7y35sQzgEe-B4KaCxyT1rA" bindingContext="_7y35sAzgEe-B4KaCxyT1rA"/>
  <rootContext xmi:id="_7haWSQzgEe-B4KaCxyT1rA" elementId="org.eclipse.ui.contexts.dialogAndWindow" contributorURI="platform:/plugin/org.eclipse.platform" name="In Dialogs and Windows" description="Either a dialog or a window is open">
    <children xmi:id="_7haWSgzgEe-B4KaCxyT1rA" elementId="org.eclipse.ui.contexts.window" contributorURI="platform:/plugin/org.eclipse.platform" name="In Windows" description="A window is open">
      <children xmi:id="_7haWSwzgEe-B4KaCxyT1rA" elementId="org.eclipse.e4.ui.contexts.views" contributorURI="platform:/plugin/org.eclipse.platform" name="%bindingcontext.name.bindingView"/>
      <children xmi:id="_7h3CMAzgEe-B4KaCxyT1rA" elementId="org.eclipse.tm.terminal.EditContext" name="Terminal Control in Focus" description="Show modified keyboard shortcuts in context menu"/>
      <children xmi:id="_7h3CMQzgEe-B4KaCxyT1rA" elementId="org.eclipse.debug.ui.BreakpointView" name="In Breakpoints View" description="The breakpoints view context"/>
      <children xmi:id="_7h3CMgzgEe-B4KaCxyT1rA" elementId="org.eclipse.ui.textEditorScope" name="Editing Text" description="Editing Text Context">
        <children xmi:id="_7h3CMwzgEe-B4KaCxyT1rA" elementId="org.eclipse.egit.ui.DiffViewer" name="In Diff Viewer"/>
        <children xmi:id="_7h3COwzgEe-B4KaCxyT1rA" elementId="org.eclipse.ui.genericeditor.genericEditorContext" name="in Generic Code Editor" description="When editing in the Generic Code Editor"/>
        <children xmi:id="_7h3CPAzgEe-B4KaCxyT1rA" elementId="org.eclipse.jdt.ui.classFileEditorScope" name="Browsing attached Java Source" description="Browsing attached Java Source Context"/>
        <children xmi:id="_7h3CQQzgEe-B4KaCxyT1rA" elementId="org.eclipse.jdt.ui.javaEditorScope" name="Editing Java Source" description="Editing Java Source Context"/>
        <children xmi:id="_7h3CQwzgEe-B4KaCxyT1rA" elementId="org.eclipse.mylyn.internal.wikitext.ui.editor.basicMarkupSourceContext" name="WikiText Markup Source Context" description="WikiText markup editing context">
          <children xmi:id="_7h3CRAzgEe-B4KaCxyT1rA" elementId="org.eclipse.mylyn.wikitext.ui.editor.markupSourceContext" name="WikiText Markup Source Context" description="WikiText markup editing context"/>
        </children>
        <children xmi:id="_7h3CRgzgEe-B4KaCxyT1rA" elementId="org.eclipse.ant.ui.AntEditorScope" name="Editing Ant Buildfiles" description="Editing Ant Buildfiles Context"/>
        <children xmi:id="_7h3CSAzgEe-B4KaCxyT1rA" elementId="org.eclipse.jdt.ui.propertiesEditorScope" name="Editing Properties Files" description="Editing Properties Files Context"/>
      </children>
      <children xmi:id="_7h3CNQzgEe-B4KaCxyT1rA" elementId="org.eclipse.debug.ui.console" name="In I/O Console" description="In I/O console"/>
      <children xmi:id="_7h3CNgzgEe-B4KaCxyT1rA" elementId="org.eclipse.tm.terminal.view.ui.TerminalsView" name="In Terminal View" description="Show modified keyboard shortcuts in context menu"/>
      <children xmi:id="_7h3CNwzgEe-B4KaCxyT1rA" elementId="org.eclipse.compare.compareEditorScope" name="Comparing in an Editor" description="Comparing in an Editor"/>
      <children xmi:id="_7h3COQzgEe-B4KaCxyT1rA" elementId="org.eclipse.ui.console.ConsoleView" name="In Console View" description="In Console View"/>
      <children xmi:id="_7h3COgzgEe-B4KaCxyT1rA" elementId="org.eclipse.debug.ui.memoryview" name="In Memory View" description="In memory view"/>
      <children xmi:id="_7h3CPQzgEe-B4KaCxyT1rA" elementId="org.eclipse.debug.ui.debugging" name="Debugging" description="Debugging programs">
        <children xmi:id="_7h3CPgzgEe-B4KaCxyT1rA" elementId="org.eclipse.debug.ui.memory.abstractasynctablerendering" name="In Table Memory Rendering" description="In Table Memory Rendering"/>
        <children xmi:id="_7h3CRwzgEe-B4KaCxyT1rA" elementId="org.eclipse.jdt.debug.ui.debugging" name="Debugging Java" description="Debugging Java programs"/>
      </children>
      <children xmi:id="_7h3CPwzgEe-B4KaCxyT1rA" elementId="org.eclipse.egit.ui.ReflogView" name="In Git Reflog View"/>
      <children xmi:id="_7h3CQgzgEe-B4KaCxyT1rA" elementId="org.eclipse.tm.terminal.TerminalContext" name="Terminal Typing Connected" description="Override ALT+x menu access keys while typing into the Terminal"/>
      <children xmi:id="_7h3CRQzgEe-B4KaCxyT1rA" elementId="org.eclipse.buildship.ui.contexts.taskview" name="In Gradle Tasks View" description="This context is activated when the Gradle Tasks view is in focus"/>
      <children xmi:id="_7h3CSQzgEe-B4KaCxyT1rA" elementId="org.eclipse.egit.ui.RepositoriesView" name="In Git Repositories View">
        <children xmi:id="_7h3CSgzgEe-B4KaCxyT1rA" elementId="org.eclipse.egit.ui.RepositoriesView.SingleRepository" name="In Git Repositories View"/>
      </children>
    </children>
    <children xmi:id="_7haWTAzgEe-B4KaCxyT1rA" elementId="org.eclipse.ui.contexts.dialog" contributorURI="platform:/plugin/org.eclipse.platform" name="In Dialogs" description="A dialog is open"/>
  </rootContext>
  <rootContext xmi:id="_7h3CNAzgEe-B4KaCxyT1rA" elementId="org.eclipse.ui.contexts.actionSet" name="Action Set" description="Parent context for action sets"/>
  <rootContext xmi:id="_7h3COAzgEe-B4KaCxyT1rA" elementId="org.eclipse.ui.contexts.workbenchMenu" name="Workbench Menu" description="When no Workbench windows are active"/>
  <rootContext xmi:id="_7h3CQAzgEe-B4KaCxyT1rA" elementId="org.eclipse.jdt.ui.breadcrumbEditorScope" name="Editor Breadcrumb Navigation" description="Editor Breadcrumb Navigation Context"/>
  <rootContext xmi:id="_7iEdnQzgEe-B4KaCxyT1rA" elementId="org.eclipse.core.runtime.xml" name="Auto::org.eclipse.core.runtime.xml"/>
  <rootContext xmi:id="_7y1dcAzgEe-B4KaCxyT1rA" elementId="org.eclipse.ant.ui.actionSet.presentation" name="Auto::org.eclipse.ant.ui.actionSet.presentation"/>
  <rootContext xmi:id="_7y1dcgzgEe-B4KaCxyT1rA" elementId="org.eclipse.debug.ui.breakpointActionSet" name="Auto::org.eclipse.debug.ui.breakpointActionSet"/>
  <rootContext xmi:id="_7y1ddAzgEe-B4KaCxyT1rA" elementId="org.eclipse.debug.ui.debugActionSet" name="Auto::org.eclipse.debug.ui.debugActionSet"/>
  <rootContext xmi:id="_7y1ddgzgEe-B4KaCxyT1rA" elementId="org.eclipse.debug.ui.launchActionSet" name="Auto::org.eclipse.debug.ui.launchActionSet"/>
  <rootContext xmi:id="_7y2EgAzgEe-B4KaCxyT1rA" elementId="org.eclipse.debug.ui.profileActionSet" name="Auto::org.eclipse.debug.ui.profileActionSet"/>
  <rootContext xmi:id="_7y2EggzgEe-B4KaCxyT1rA" elementId="org.eclipse.eclemma.ui.CoverageActionSet" name="Auto::org.eclipse.eclemma.ui.CoverageActionSet"/>
  <rootContext xmi:id="_7y2EhAzgEe-B4KaCxyT1rA" elementId="org.eclipse.egit.ui.gitaction" name="Auto::org.eclipse.egit.ui.gitaction"/>
  <rootContext xmi:id="_7y2EhgzgEe-B4KaCxyT1rA" elementId="org.eclipse.egit.ui.navigation" name="Auto::org.eclipse.egit.ui.navigation"/>
  <rootContext xmi:id="_7y2EiAzgEe-B4KaCxyT1rA" elementId="org.eclipse.egit.ui.SearchActionSet" name="Auto::org.eclipse.egit.ui.SearchActionSet"/>
  <rootContext xmi:id="_7y2EigzgEe-B4KaCxyT1rA" elementId="org.eclipse.jdt.debug.ui.JDTDebugActionSet" name="Auto::org.eclipse.jdt.debug.ui.JDTDebugActionSet"/>
  <rootContext xmi:id="_7y2EjAzgEe-B4KaCxyT1rA" elementId="org.eclipse.jdt.junit.JUnitActionSet" name="Auto::org.eclipse.jdt.junit.JUnitActionSet"/>
  <rootContext xmi:id="_7y2EjgzgEe-B4KaCxyT1rA" elementId="org.eclipse.jdt.ui.text.java.actionSet.presentation" name="Auto::org.eclipse.jdt.ui.text.java.actionSet.presentation"/>
  <rootContext xmi:id="_7y2EkAzgEe-B4KaCxyT1rA" elementId="org.eclipse.jdt.ui.JavaElementCreationActionSet" name="Auto::org.eclipse.jdt.ui.JavaElementCreationActionSet"/>
  <rootContext xmi:id="_7y2rkAzgEe-B4KaCxyT1rA" elementId="org.eclipse.jdt.ui.JavaActionSet" name="Auto::org.eclipse.jdt.ui.JavaActionSet"/>
  <rootContext xmi:id="_7y2rkgzgEe-B4KaCxyT1rA" elementId="org.eclipse.jdt.ui.A_OpenActionSet" name="Auto::org.eclipse.jdt.ui.A_OpenActionSet"/>
  <rootContext xmi:id="_7y2rlAzgEe-B4KaCxyT1rA" elementId="org.eclipse.jdt.ui.CodingActionSet" name="Auto::org.eclipse.jdt.ui.CodingActionSet"/>
  <rootContext xmi:id="_7y2rlgzgEe-B4KaCxyT1rA" elementId="org.eclipse.jdt.ui.SearchActionSet" name="Auto::org.eclipse.jdt.ui.SearchActionSet"/>
  <rootContext xmi:id="_7y2rmAzgEe-B4KaCxyT1rA" elementId="org.eclipse.ui.cheatsheets.actionSet" name="Auto::org.eclipse.ui.cheatsheets.actionSet"/>
  <rootContext xmi:id="_7y2rmgzgEe-B4KaCxyT1rA" elementId="org.eclipse.search.searchActionSet" name="Auto::org.eclipse.search.searchActionSet"/>
  <rootContext xmi:id="_7y3SoQzgEe-B4KaCxyT1rA" elementId="org.eclipse.team.ui.actionSet" name="Auto::org.eclipse.team.ui.actionSet"/>
  <rootContext xmi:id="_7y3SowzgEe-B4KaCxyT1rA" elementId="org.eclipse.text.quicksearch.actionSet" name="Auto::org.eclipse.text.quicksearch.actionSet"/>
  <rootContext xmi:id="_7y3SpQzgEe-B4KaCxyT1rA" elementId="org.eclipse.ui.edit.text.actionSet.annotationNavigation" name="Auto::org.eclipse.ui.edit.text.actionSet.annotationNavigation"/>
  <rootContext xmi:id="_7y3SpwzgEe-B4KaCxyT1rA" elementId="org.eclipse.ui.edit.text.actionSet.navigation" name="Auto::org.eclipse.ui.edit.text.actionSet.navigation"/>
  <rootContext xmi:id="_7y3SqQzgEe-B4KaCxyT1rA" elementId="org.eclipse.ui.edit.text.actionSet.convertLineDelimitersTo" name="Auto::org.eclipse.ui.edit.text.actionSet.convertLineDelimitersTo"/>
  <rootContext xmi:id="_7y3SqwzgEe-B4KaCxyT1rA" elementId="org.eclipse.ui.externaltools.ExternalToolsSet" name="Auto::org.eclipse.ui.externaltools.ExternalToolsSet"/>
  <rootContext xmi:id="_7y3SrQzgEe-B4KaCxyT1rA" elementId="org.eclipse.ui.NavigateActionSet" name="Auto::org.eclipse.ui.NavigateActionSet"/>
  <rootContext xmi:id="_7y3SrwzgEe-B4KaCxyT1rA" elementId="org.eclipse.ui.actionSet.keyBindings" name="Auto::org.eclipse.ui.actionSet.keyBindings"/>
  <rootContext xmi:id="_7y3SsQzgEe-B4KaCxyT1rA" elementId="org.eclipse.ui.WorkingSetModificationActionSet" name="Auto::org.eclipse.ui.WorkingSetModificationActionSet"/>
  <rootContext xmi:id="_7y3SswzgEe-B4KaCxyT1rA" elementId="org.eclipse.ui.WorkingSetActionSet" name="Auto::org.eclipse.ui.WorkingSetActionSet"/>
  <rootContext xmi:id="_7y3StQzgEe-B4KaCxyT1rA" elementId="org.eclipse.ui.actionSet.openFiles" name="Auto::org.eclipse.ui.actionSet.openFiles"/>
  <rootContext xmi:id="_7y35sAzgEe-B4KaCxyT1rA" elementId="org.eclipse.ui.edit.text.actionSet.presentation" name="Auto::org.eclipse.ui.edit.text.actionSet.presentation"/>
  <descriptors xmi:id="_7lEHMAzgEe-B4KaCxyT1rA" elementId="org.eclipse.e4.ui.compatibility.editor" allowMultiple="true" category="org.eclipse.e4.primaryDataStack" closeable="true" contributionURI="bundleclass://org.eclipse.ui.workbench/org.eclipse.ui.internal.e4.compatibility.CompatibilityEditor">
    <tags>Editor</tags>
    <tags>removeOnHide</tags>
  </descriptors>
  <descriptors xmi:id="_7sY3MAzgEe-B4KaCxyT1rA" elementId="org.eclipse.ant.ui.views.AntView" label="Ant" iconURI="platform:/plugin/org.eclipse.ant.ui/icons/full/eview16/ant_view.png" tooltip="" category="Ant" closeable="true" contributionURI="bundleclass://org.eclipse.ui.workbench/org.eclipse.ui.internal.e4.compatibility.CompatibilityView">
    <persistedState key="originalCompatibilityViewClass" value="org.eclipse.ant.internal.ui.views.AntView"/>
    <persistedState key="originalCompatibilityViewBundle" value="org.eclipse.ant.ui"/>
    <tags>View</tags>
    <tags>categoryTag:Ant</tags>
  </descriptors>
  <descriptors xmi:id="_7sZeQAzgEe-B4KaCxyT1rA" elementId="org.eclipse.buildship.ui.views.taskview" label="Gradle Tasks" iconURI="platform:/plugin/org.eclipse.buildship.ui/icons/full/eview16/tasks_view.png" tooltip="" category="Gradle" closeable="true" contributionURI="bundleclass://org.eclipse.ui.workbench/org.eclipse.ui.internal.e4.compatibility.CompatibilityView">
    <persistedState key="originalCompatibilityViewClass" value="org.eclipse.buildship.ui.internal.view.task.TaskView"/>
    <persistedState key="originalCompatibilityViewBundle" value="org.eclipse.buildship.ui"/>
    <tags>View</tags>
    <tags>categoryTag:Gradle</tags>
  </descriptors>
  <descriptors xmi:id="_7saFUAzgEe-B4KaCxyT1rA" elementId="org.eclipse.buildship.ui.views.executionview" label="Gradle Executions" iconURI="platform:/plugin/org.eclipse.buildship.ui/icons/full/eview16/executions_view.png" tooltip="" category="Gradle" closeable="true" contributionURI="bundleclass://org.eclipse.ui.workbench/org.eclipse.ui.internal.e4.compatibility.CompatibilityView">
    <persistedState key="originalCompatibilityViewClass" value="org.eclipse.buildship.ui.internal.view.execution.ExecutionsView"/>
    <persistedState key="originalCompatibilityViewBundle" value="org.eclipse.buildship.ui"/>
    <tags>View</tags>
    <tags>categoryTag:Gradle</tags>
  </descriptors>
  <descriptors xmi:id="_7saFUQzgEe-B4KaCxyT1rA" elementId="org.eclipse.debug.ui.DebugView" label="Debug" iconURI="platform:/plugin/org.eclipse.debug.ui/icons/full/eview16/debug_view.png" tooltip="" category="Debug" closeable="true" contributionURI="bundleclass://org.eclipse.ui.workbench/org.eclipse.ui.internal.e4.compatibility.CompatibilityView">
    <persistedState key="originalCompatibilityViewClass" value="org.eclipse.debug.internal.ui.views.launch.LaunchView"/>
    <persistedState key="originalCompatibilityViewBundle" value="org.eclipse.debug.ui"/>
    <tags>View</tags>
    <tags>categoryTag:Debug</tags>
  </descriptors>
  <descriptors xmi:id="_7sasYAzgEe-B4KaCxyT1rA" elementId="org.eclipse.debug.ui.BreakpointView" label="Breakpoints" iconURI="platform:/plugin/org.eclipse.debug.ui/icons/full/eview16/breakpoint_view.png" tooltip="" allowMultiple="true" category="Debug" closeable="true" contributionURI="bundleclass://org.eclipse.ui.workbench/org.eclipse.ui.internal.e4.compatibility.CompatibilityView">
    <persistedState key="originalCompatibilityViewClass" value="org.eclipse.debug.internal.ui.views.breakpoints.BreakpointsView"/>
    <persistedState key="originalCompatibilityViewBundle" value="org.eclipse.debug.ui"/>
    <tags>View</tags>
    <tags>categoryTag:Debug</tags>
  </descriptors>
  <descriptors xmi:id="_7sbTcAzgEe-B4KaCxyT1rA" elementId="org.eclipse.debug.ui.VariableView" label="Variables" iconURI="platform:/plugin/org.eclipse.debug.ui/icons/full/eview16/variable_view.png" tooltip="" allowMultiple="true" category="Debug" closeable="true" contributionURI="bundleclass://org.eclipse.ui.workbench/org.eclipse.ui.internal.e4.compatibility.CompatibilityView">
    <persistedState key="originalCompatibilityViewClass" value="org.eclipse.debug.internal.ui.views.variables.VariablesView"/>
    <persistedState key="originalCompatibilityViewBundle" value="org.eclipse.debug.ui"/>
    <tags>View</tags>
    <tags>categoryTag:Debug</tags>
  </descriptors>
  <descriptors xmi:id="_7sb6gAzgEe-B4KaCxyT1rA" elementId="org.eclipse.debug.ui.ExpressionView" label="Expressions" iconURI="platform:/plugin/org.eclipse.debug.ui/icons/full/eview16/watchlist_view.png" tooltip="" allowMultiple="true" category="Debug" closeable="true" contributionURI="bundleclass://org.eclipse.ui.workbench/org.eclipse.ui.internal.e4.compatibility.CompatibilityView">
    <persistedState key="originalCompatibilityViewClass" value="org.eclipse.debug.internal.ui.views.expression.ExpressionView"/>
    <persistedState key="originalCompatibilityViewBundle" value="org.eclipse.debug.ui"/>
    <tags>View</tags>
    <tags>categoryTag:Debug</tags>
  </descriptors>
  <descriptors xmi:id="_7schkAzgEe-B4KaCxyT1rA" elementId="org.eclipse.debug.ui.RegisterView" label="Registers" iconURI="platform:/plugin/org.eclipse.debug.ui/icons/full/eview16/register_view.png" tooltip="" allowMultiple="true" category="Debug" closeable="true" contributionURI="bundleclass://org.eclipse.ui.workbench/org.eclipse.ui.internal.e4.compatibility.CompatibilityView">
    <persistedState key="originalCompatibilityViewClass" value="org.eclipse.debug.internal.ui.views.registers.RegistersView"/>
    <persistedState key="originalCompatibilityViewBundle" value="org.eclipse.debug.ui"/>
    <tags>View</tags>
    <tags>categoryTag:Debug</tags>
  </descriptors>
  <descriptors xmi:id="_7sdIoAzgEe-B4KaCxyT1rA" elementId="org.eclipse.debug.ui.ModuleView" label="Modules" iconURI="platform:/plugin/org.eclipse.debug.ui/icons/full/eview16/module_view.png" tooltip="" allowMultiple="true" category="Debug" closeable="true" contributionURI="bundleclass://org.eclipse.ui.workbench/org.eclipse.ui.internal.e4.compatibility.CompatibilityView">
    <persistedState key="originalCompatibilityViewClass" value="org.eclipse.debug.internal.ui.views.modules.ModulesView"/>
    <persistedState key="originalCompatibilityViewBundle" value="org.eclipse.debug.ui"/>
    <tags>View</tags>
    <tags>categoryTag:Debug</tags>
  </descriptors>
  <descriptors xmi:id="_7sdIoQzgEe-B4KaCxyT1rA" elementId="org.eclipse.debug.ui.MemoryView" label="Memory" iconURI="platform:/plugin/org.eclipse.debug.ui/icons/full/eview16/memory_view.png" tooltip="" allowMultiple="true" category="Debug" closeable="true" contributionURI="bundleclass://org.eclipse.ui.workbench/org.eclipse.ui.internal.e4.compatibility.CompatibilityView">
    <persistedState key="originalCompatibilityViewClass" value="org.eclipse.debug.internal.ui.views.memory.MemoryView"/>
    <persistedState key="originalCompatibilityViewBundle" value="org.eclipse.debug.ui"/>
    <tags>View</tags>
    <tags>categoryTag:Debug</tags>
  </descriptors>
  <descriptors xmi:id="_7sdvsAzgEe-B4KaCxyT1rA" elementId="org.eclipse.debug.ui.launchView" label="Launch Configurations" iconURI="platform:/plugin/org.eclipse.debug.ui.launchview/icons/run_exc.png" tooltip="" category="Debug" closeable="true" contributionURI="bundleclass://org.eclipse.debug.ui.launchview/org.eclipse.debug.ui.launchview.internal.view.LaunchViewImpl">
    <tags>View</tags>
    <tags>categoryTag:Debug</tags>
  </descriptors>
  <descriptors xmi:id="_7sdvsQzgEe-B4KaCxyT1rA" elementId="org.eclipse.eclemma.ui.CoverageView" label="Coverage" iconURI="platform:/plugin/org.eclipse.eclemma.ui/icons/full/eview16/coverage.png" tooltip="" category="Java" closeable="true" contributionURI="bundleclass://org.eclipse.ui.workbench/org.eclipse.ui.internal.e4.compatibility.CompatibilityView">
    <persistedState key="originalCompatibilityViewClass" value="org.eclipse.eclemma.internal.ui.coverageview.CoverageView"/>
    <persistedState key="originalCompatibilityViewBundle" value="org.eclipse.eclemma.ui"/>
    <tags>View</tags>
    <tags>categoryTag:Java</tags>
  </descriptors>
  <descriptors xmi:id="_7sdvsgzgEe-B4KaCxyT1rA" elementId="org.eclipse.egit.ui.RepositoriesView" label="Git Repositories" iconURI="platform:/plugin/org.eclipse.egit.ui/icons/eview16/repo_rep.png" tooltip="" category="Git" closeable="true" contributionURI="bundleclass://org.eclipse.ui.workbench/org.eclipse.ui.internal.e4.compatibility.CompatibilityView">
    <persistedState key="originalCompatibilityViewClass" value="org.eclipse.egit.ui.internal.repository.RepositoriesView"/>
    <persistedState key="originalCompatibilityViewBundle" value="org.eclipse.egit.ui"/>
    <tags>View</tags>
    <tags>categoryTag:Git</tags>
  </descriptors>
  <descriptors xmi:id="_7seWwAzgEe-B4KaCxyT1rA" elementId="org.eclipse.egit.ui.StagingView" label="Git Staging" iconURI="platform:/plugin/org.eclipse.egit.ui/icons/eview16/staging.png" tooltip="" category="Git" closeable="true" contributionURI="bundleclass://org.eclipse.ui.workbench/org.eclipse.ui.internal.e4.compatibility.CompatibilityView">
    <persistedState key="originalCompatibilityViewClass" value="org.eclipse.egit.ui.internal.staging.StagingView"/>
    <persistedState key="originalCompatibilityViewBundle" value="org.eclipse.egit.ui"/>
    <tags>View</tags>
    <tags>categoryTag:Git</tags>
  </descriptors>
  <descriptors xmi:id="_7seWwQzgEe-B4KaCxyT1rA" elementId="org.eclipse.egit.ui.InteractiveRebaseView" label="Git Interactive Rebase" iconURI="platform:/plugin/org.eclipse.egit.ui/icons/eview16/rebase_interactive.png" tooltip="" category="Git" closeable="true" contributionURI="bundleclass://org.eclipse.ui.workbench/org.eclipse.ui.internal.e4.compatibility.CompatibilityView">
    <persistedState key="originalCompatibilityViewClass" value="org.eclipse.egit.ui.internal.rebase.RebaseInteractiveView"/>
    <persistedState key="originalCompatibilityViewBundle" value="org.eclipse.egit.ui"/>
    <tags>View</tags>
    <tags>categoryTag:Git</tags>
  </descriptors>
  <descriptors xmi:id="_7seWwgzgEe-B4KaCxyT1rA" elementId="org.eclipse.egit.ui.CompareTreeView" label="Git Tree Compare" iconURI="platform:/plugin/org.eclipse.egit.ui/icons/obj16/gitrepository.png" tooltip="" category="Git" closeable="true" contributionURI="bundleclass://org.eclipse.ui.workbench/org.eclipse.ui.internal.e4.compatibility.CompatibilityView">
    <persistedState key="originalCompatibilityViewClass" value="org.eclipse.egit.ui.internal.dialogs.CompareTreeView"/>
    <persistedState key="originalCompatibilityViewBundle" value="org.eclipse.egit.ui"/>
    <tags>View</tags>
    <tags>categoryTag:Git</tags>
    <tags>NoRestore</tags>
  </descriptors>
  <descriptors xmi:id="_7se90AzgEe-B4KaCxyT1rA" elementId="org.eclipse.egit.ui.ReflogView" label="Git Reflog" iconURI="platform:/plugin/org.eclipse.egit.ui/icons/eview16/reflog.png" tooltip="" category="Git" closeable="true" contributionURI="bundleclass://org.eclipse.ui.workbench/org.eclipse.ui.internal.e4.compatibility.CompatibilityView">
    <persistedState key="originalCompatibilityViewClass" value="org.eclipse.egit.ui.internal.reflog.ReflogView"/>
    <persistedState key="originalCompatibilityViewBundle" value="org.eclipse.egit.ui"/>
    <tags>View</tags>
    <tags>categoryTag:Git</tags>
  </descriptors>
  <descriptors xmi:id="_7se90QzgEe-B4KaCxyT1rA" elementId="org.eclipse.help.ui.HelpView" label="Help" iconURI="platform:/plugin/org.eclipse.help.ui/icons/view16/help_view.png" tooltip="" category="Help" closeable="true" contributionURI="bundleclass://org.eclipse.ui.workbench/org.eclipse.ui.internal.e4.compatibility.CompatibilityView">
    <persistedState key="originalCompatibilityViewClass" value="org.eclipse.help.ui.internal.views.HelpView"/>
    <persistedState key="originalCompatibilityViewBundle" value="org.eclipse.help.ui"/>
    <tags>View</tags>
    <tags>categoryTag:Help</tags>
  </descriptors>
  <descriptors xmi:id="_7sfk4AzgEe-B4KaCxyT1rA" elementId="org.eclipse.jdt.debug.ui.DisplayView" label="Debug Shell" iconURI="platform:/plugin/org.eclipse.jdt.debug.ui/icons/full/etool16/disp_sbook.png" tooltip="" category="Debug" closeable="true" contributionURI="bundleclass://org.eclipse.ui.workbench/org.eclipse.ui.internal.e4.compatibility.CompatibilityView">
    <persistedState key="originalCompatibilityViewClass" value="org.eclipse.jdt.internal.debug.ui.display.DisplayView"/>
    <persistedState key="originalCompatibilityViewBundle" value="org.eclipse.jdt.debug.ui"/>
    <tags>View</tags>
    <tags>categoryTag:Debug</tags>
  </descriptors>
  <descriptors xmi:id="_7sfk4QzgEe-B4KaCxyT1rA" elementId="org.eclipse.jdt.junit.ResultView" label="JUnit" iconURI="platform:/plugin/org.eclipse.jdt.junit/icons/full/eview16/junit.png" tooltip="" category="Java" closeable="true" contributionURI="bundleclass://org.eclipse.ui.workbench/org.eclipse.ui.internal.e4.compatibility.CompatibilityView">
    <persistedState key="originalCompatibilityViewClass" value="org.eclipse.jdt.internal.junit.ui.TestRunnerViewPart"/>
    <persistedState key="originalCompatibilityViewBundle" value="org.eclipse.jdt.junit"/>
    <tags>View</tags>
    <tags>categoryTag:Java</tags>
  </descriptors>
  <descriptors xmi:id="_7sgL8AzgEe-B4KaCxyT1rA" elementId="org.eclipse.jdt.ui.PackageExplorer" label="Package Explorer" iconURI="platform:/plugin/org.eclipse.jdt.ui/icons/full/eview16/package.png" tooltip="" category="Java" closeable="true" contributionURI="bundleclass://org.eclipse.ui.workbench/org.eclipse.ui.internal.e4.compatibility.CompatibilityView">
    <persistedState key="originalCompatibilityViewClass" value="org.eclipse.jdt.internal.ui.packageview.PackageExplorerPart"/>
    <persistedState key="originalCompatibilityViewBundle" value="org.eclipse.jdt.ui"/>
    <tags>View</tags>
    <tags>categoryTag:Java</tags>
  </descriptors>
  <descriptors xmi:id="_7sgzAAzgEe-B4KaCxyT1rA" elementId="org.eclipse.jdt.ui.TypeHierarchy" label="Type Hierarchy" iconURI="platform:/plugin/org.eclipse.jdt.ui/icons/full/eview16/class_hi.png" tooltip="" category="Java" closeable="true" contributionURI="bundleclass://org.eclipse.ui.workbench/org.eclipse.ui.internal.e4.compatibility.CompatibilityView">
    <persistedState key="originalCompatibilityViewClass" value="org.eclipse.jdt.internal.ui.typehierarchy.TypeHierarchyViewPart"/>
    <persistedState key="originalCompatibilityViewBundle" value="org.eclipse.jdt.ui"/>
    <tags>View</tags>
    <tags>categoryTag:Java</tags>
  </descriptors>
  <descriptors xmi:id="_7sgzAQzgEe-B4KaCxyT1rA" elementId="org.eclipse.jdt.ui.ProjectsView" label="Projects" iconURI="platform:/plugin/org.eclipse.jdt.ui/icons/full/eview16/projects.png" tooltip="" category="Java Browsing" closeable="true" contributionURI="bundleclass://org.eclipse.ui.workbench/org.eclipse.ui.internal.e4.compatibility.CompatibilityView">
    <persistedState key="originalCompatibilityViewClass" value="org.eclipse.jdt.internal.ui.browsing.ProjectsView"/>
    <persistedState key="originalCompatibilityViewBundle" value="org.eclipse.jdt.ui"/>
    <tags>View</tags>
    <tags>categoryTag:Java Browsing</tags>
  </descriptors>
  <descriptors xmi:id="_7sgzAgzgEe-B4KaCxyT1rA" elementId="org.eclipse.jdt.ui.PackagesView" label="Packages" iconURI="platform:/plugin/org.eclipse.jdt.ui/icons/full/eview16/packages.png" tooltip="" category="Java Browsing" closeable="true" contributionURI="bundleclass://org.eclipse.ui.workbench/org.eclipse.ui.internal.e4.compatibility.CompatibilityView">
    <persistedState key="originalCompatibilityViewClass" value="org.eclipse.jdt.internal.ui.browsing.PackagesView"/>
    <persistedState key="originalCompatibilityViewBundle" value="org.eclipse.jdt.ui"/>
    <tags>View</tags>
    <tags>categoryTag:Java Browsing</tags>
  </descriptors>
  <descriptors xmi:id="_7shaEAzgEe-B4KaCxyT1rA" elementId="org.eclipse.jdt.ui.TypesView" label="Types" iconURI="platform:/plugin/org.eclipse.jdt.ui/icons/full/eview16/types.png" tooltip="" category="Java Browsing" closeable="true" contributionURI="bundleclass://org.eclipse.ui.workbench/org.eclipse.ui.internal.e4.compatibility.CompatibilityView">
    <persistedState key="originalCompatibilityViewClass" value="org.eclipse.jdt.internal.ui.browsing.TypesView"/>
    <persistedState key="originalCompatibilityViewBundle" value="org.eclipse.jdt.ui"/>
    <tags>View</tags>
    <tags>categoryTag:Java Browsing</tags>
  </descriptors>
  <descriptors xmi:id="_7shaEQzgEe-B4KaCxyT1rA" elementId="org.eclipse.jdt.ui.MembersView" label="Members" iconURI="platform:/plugin/org.eclipse.jdt.ui/icons/full/eview16/members.png" tooltip="" category="Java Browsing" closeable="true" contributionURI="bundleclass://org.eclipse.ui.workbench/org.eclipse.ui.internal.e4.compatibility.CompatibilityView">
    <persistedState key="originalCompatibilityViewClass" value="org.eclipse.jdt.internal.ui.browsing.MembersView"/>
    <persistedState key="originalCompatibilityViewBundle" value="org.eclipse.jdt.ui"/>
    <tags>View</tags>
    <tags>categoryTag:Java Browsing</tags>
  </descriptors>
  <descriptors xmi:id="_7shaEgzgEe-B4KaCxyT1rA" elementId="org.eclipse.jdt.callhierarchy.view" label="Call Hierarchy" iconURI="platform:/plugin/org.eclipse.jdt.ui/icons/full/eview16/call_hierarchy.png" tooltip="" allowMultiple="true" category="Java" closeable="true" contributionURI="bundleclass://org.eclipse.ui.workbench/org.eclipse.ui.internal.e4.compatibility.CompatibilityView">
    <persistedState key="originalCompatibilityViewClass" value="org.eclipse.jdt.internal.ui.callhierarchy.CallHierarchyViewPart"/>
    <persistedState key="originalCompatibilityViewBundle" value="org.eclipse.jdt.ui"/>
    <tags>View</tags>
    <tags>categoryTag:Java</tags>
  </descriptors>
  <descriptors xmi:id="_7siBIAzgEe-B4KaCxyT1rA" elementId="org.eclipse.ui.texteditor.TemplatesView" label="Templates" iconURI="platform:/plugin/org.eclipse.jdt.ui/icons/full/eview16/templates.png" tooltip="" category="General" closeable="true" contributionURI="bundleclass://org.eclipse.ui.workbench/org.eclipse.ui.internal.e4.compatibility.CompatibilityView">
    <persistedState key="originalCompatibilityViewClass" value="org.eclipse.ui.texteditor.templates.TemplatesView"/>
    <persistedState key="originalCompatibilityViewBundle" value="org.eclipse.jdt.ui"/>
    <tags>View</tags>
    <tags>categoryTag:General</tags>
  </descriptors>
  <descriptors xmi:id="_7siBIQzgEe-B4KaCxyT1rA" elementId="org.eclipse.jdt.ui.SourceView" label="Declaration" iconURI="platform:/plugin/org.eclipse.jdt.ui/icons/full/eview16/source.png" tooltip="" category="Java" closeable="true" contributionURI="bundleclass://org.eclipse.ui.workbench/org.eclipse.ui.internal.e4.compatibility.CompatibilityView">
    <persistedState key="originalCompatibilityViewClass" value="org.eclipse.jdt.internal.ui.infoviews.SourceView"/>
    <persistedState key="originalCompatibilityViewBundle" value="org.eclipse.jdt.ui"/>
    <tags>View</tags>
    <tags>categoryTag:Java</tags>
  </descriptors>
  <descriptors xmi:id="_7siBIgzgEe-B4KaCxyT1rA" elementId="org.eclipse.jdt.ui.JavadocView" label="Javadoc" iconURI="platform:/plugin/org.eclipse.jdt.ui/icons/full/eview16/javadoc.png" tooltip="" category="Java" closeable="true" contributionURI="bundleclass://org.eclipse.ui.workbench/org.eclipse.ui.internal.e4.compatibility.CompatibilityView">
    <persistedState key="originalCompatibilityViewClass" value="org.eclipse.jdt.internal.ui.infoviews.JavadocView"/>
    <persistedState key="originalCompatibilityViewBundle" value="org.eclipse.jdt.ui"/>
    <tags>View</tags>
    <tags>categoryTag:Java</tags>
  </descriptors>
  <descriptors xmi:id="_7siBIwzgEe-B4KaCxyT1rA" elementId="org.eclipse.m2e.core.views.MavenRepositoryView" label="Maven Repositories" iconURI="platform:/plugin/org.eclipse.m2e.core.ui/icons/maven_indexes.png" tooltip="" category="Maven" closeable="true" contributionURI="bundleclass://org.eclipse.ui.workbench/org.eclipse.ui.internal.e4.compatibility.CompatibilityView">
    <persistedState key="originalCompatibilityViewClass" value="org.eclipse.m2e.core.ui.internal.views.MavenRepositoryView"/>
    <persistedState key="originalCompatibilityViewBundle" value="org.eclipse.m2e.core.ui"/>
    <tags>View</tags>
    <tags>categoryTag:Maven</tags>
  </descriptors>
  <descriptors xmi:id="_7sioMAzgEe-B4KaCxyT1rA" elementId="org.eclipse.m2e.core.views.MavenLifecycleMappingsView" label="Maven Lifecycle Mappings" iconURI="platform:/plugin/org.eclipse.m2e.core.ui/icons/main_tab.png" tooltip="" category="Maven" closeable="true" contributionURI="bundleclass://org.eclipse.ui.workbench/org.eclipse.ui.internal.e4.compatibility.CompatibilityView">
    <persistedState key="originalCompatibilityViewClass" value="org.eclipse.m2e.core.ui.internal.views.MavenLifecycleMappingsView"/>
    <persistedState key="originalCompatibilityViewBundle" value="org.eclipse.m2e.core.ui"/>
    <tags>View</tags>
    <tags>categoryTag:Maven</tags>
  </descriptors>
  <descriptors xmi:id="_7sioMQzgEe-B4KaCxyT1rA" elementId="org.eclipse.m2e.core.views.MavenBuild" label="Maven Workspace Build" iconURI="platform:/plugin/org.eclipse.ui/icons/full/eview16/defaultview_misc.png" tooltip="" category="Maven" closeable="true" contributionURI="bundleclass://org.eclipse.ui.workbench/org.eclipse.ui.internal.e4.compatibility.CompatibilityView">
    <persistedState key="originalCompatibilityViewClass" value="org.eclipse.m2e.core.ui.internal.views.build.BuildDebugView"/>
    <persistedState key="originalCompatibilityViewBundle" value="org.eclipse.m2e.core.ui"/>
    <tags>View</tags>
    <tags>categoryTag:Maven</tags>
  </descriptors>
  <descriptors xmi:id="_7sioMgzgEe-B4KaCxyT1rA" elementId="org.eclipse.oomph.p2.ui.RepositoryExplorer" label="Repository Explorer" iconURI="platform:/plugin/org.eclipse.oomph.p2.ui/icons/obj16/repository.gif" tooltip="" category="Oomph" closeable="true" contributionURI="bundleclass://org.eclipse.ui.workbench/org.eclipse.ui.internal.e4.compatibility.CompatibilityView">
    <persistedState key="originalCompatibilityViewClass" value="org.eclipse.oomph.p2.internal.ui.RepositoryExplorer"/>
    <persistedState key="originalCompatibilityViewBundle" value="org.eclipse.oomph.p2.ui"/>
    <tags>View</tags>
    <tags>categoryTag:Oomph</tags>
  </descriptors>
  <descriptors xmi:id="_7sjPQAzgEe-B4KaCxyT1rA" elementId="org.eclipse.search.ui.views.SearchView" label="Search" iconURI="platform:/plugin/org.eclipse.search/icons/full/eview16/searchres.png" tooltip="" allowMultiple="true" category="General" closeable="true" contributionURI="bundleclass://org.eclipse.ui.workbench/org.eclipse.ui.internal.e4.compatibility.CompatibilityView">
    <persistedState key="originalCompatibilityViewClass" value="org.eclipse.search2.internal.ui.SearchView"/>
    <persistedState key="originalCompatibilityViewBundle" value="org.eclipse.search"/>
    <tags>View</tags>
    <tags>categoryTag:General</tags>
  </descriptors>
  <descriptors xmi:id="_7sjPQQzgEe-B4KaCxyT1rA" elementId="org.eclipse.team.sync.views.SynchronizeView" label="Synchronize" iconURI="platform:/plugin/org.eclipse.team.ui/icons/full/eview16/synch_synch.png" tooltip="" allowMultiple="true" category="Version Control (Team)" closeable="true" contributionURI="bundleclass://org.eclipse.ui.workbench/org.eclipse.ui.internal.e4.compatibility.CompatibilityView">
    <persistedState key="originalCompatibilityViewClass" value="org.eclipse.team.internal.ui.synchronize.SynchronizeView"/>
    <persistedState key="originalCompatibilityViewBundle" value="org.eclipse.team.ui"/>
    <tags>View</tags>
    <tags>categoryTag:Version Control (Team)</tags>
  </descriptors>
  <descriptors xmi:id="_7sj2UAzgEe-B4KaCxyT1rA" elementId="org.eclipse.team.ui.GenericHistoryView" label="History" iconURI="platform:/plugin/org.eclipse.team.ui/icons/full/eview16/history_view.png" tooltip="" allowMultiple="true" category="Version Control (Team)" closeable="true" contributionURI="bundleclass://org.eclipse.ui.workbench/org.eclipse.ui.internal.e4.compatibility.CompatibilityView">
    <persistedState key="originalCompatibilityViewClass" value="org.eclipse.team.internal.ui.history.GenericHistoryView"/>
    <persistedState key="originalCompatibilityViewBundle" value="org.eclipse.team.ui"/>
    <tags>View</tags>
    <tags>categoryTag:Version Control (Team)</tags>
  </descriptors>
  <descriptors xmi:id="_7sj2UQzgEe-B4KaCxyT1rA" elementId="org.eclipse.tips.ide.tipPart" label="Tip of the Day" iconURI="platform:/plugin/org.eclipse.tips.ui/icons/lightbulb.png" tooltip="" category="Help" closeable="true" contributionURI="bundleclass://org.eclipse.tips.ide/org.eclipse.tips.ide.internal.TipPart">
    <tags>View</tags>
    <tags>categoryTag:Help</tags>
  </descriptors>
  <descriptors xmi:id="_7sj2UgzgEe-B4KaCxyT1rA" elementId="org.eclipse.tm.terminal.view.ui.TerminalsView" label="Terminal" iconURI="platform:/plugin/org.eclipse.tm.terminal.view.ui/icons/eview16/terminal_view.gif" tooltip="" allowMultiple="true" category="Terminal" closeable="true" contributionURI="bundleclass://org.eclipse.ui.workbench/org.eclipse.ui.internal.e4.compatibility.CompatibilityView">
    <persistedState key="originalCompatibilityViewClass" value="org.eclipse.tm.terminal.view.ui.view.TerminalsView"/>
    <persistedState key="originalCompatibilityViewBundle" value="org.eclipse.tm.terminal.view.ui"/>
    <tags>View</tags>
    <tags>categoryTag:Terminal</tags>
  </descriptors>
  <descriptors xmi:id="_7sj2UwzgEe-B4KaCxyT1rA" elementId="org.eclipse.tcf.te.ui.terminals.TerminalsView" label="Terminals (Old)" iconURI="platform:/plugin/org.eclipse.tm.terminal.view.ui/icons/eview16/terminal_view.gif" tooltip="" allowMultiple="true" category="Other" closeable="true" contributionURI="bundleclass://org.eclipse.ui.workbench/org.eclipse.ui.internal.e4.compatibility.CompatibilityView">
    <persistedState key="originalCompatibilityViewClass" value="org.eclipse.tm.terminal.view.ui.view.OldTerminalsViewHandler"/>
    <persistedState key="originalCompatibilityViewBundle" value="org.eclipse.tm.terminal.view.ui"/>
    <tags>View</tags>
    <tags>categoryTag:Other</tags>
  </descriptors>
  <descriptors xmi:id="_7skdYAzgEe-B4KaCxyT1rA" elementId="org.eclipse.ui.internal.introview" label="Welcome" iconURI="platform:/plugin/org.eclipse.ui/icons/full/eview16/defaultview_misc.png" tooltip="" category="General" closeable="true" contributionURI="bundleclass://org.eclipse.ui.workbench/org.eclipse.ui.internal.e4.compatibility.CompatibilityView">
    <persistedState key="originalCompatibilityViewClass" value="org.eclipse.ui.internal.ViewIntroAdapterPart"/>
    <persistedState key="originalCompatibilityViewBundle" value="org.eclipse.ui"/>
    <tags>View</tags>
    <tags>categoryTag:General</tags>
  </descriptors>
  <descriptors xmi:id="_7skdYQzgEe-B4KaCxyT1rA" elementId="org.eclipse.ui.browser.view" label="Internal Web Browser" iconURI="platform:/plugin/org.eclipse.ui.browser/icons/obj16/internal_browser.png" tooltip="" allowMultiple="true" category="General" closeable="true" contributionURI="bundleclass://org.eclipse.ui.workbench/org.eclipse.ui.internal.e4.compatibility.CompatibilityView">
    <persistedState key="originalCompatibilityViewClass" value="org.eclipse.ui.internal.browser.WebBrowserView"/>
    <persistedState key="originalCompatibilityViewBundle" value="org.eclipse.ui.browser"/>
    <tags>View</tags>
    <tags>categoryTag:General</tags>
  </descriptors>
  <descriptors xmi:id="_7skdYgzgEe-B4KaCxyT1rA" elementId="org.eclipse.ui.cheatsheets.views.CheatSheetView" label="Cheat Sheets" iconURI="platform:/plugin/org.eclipse.ui.cheatsheets/icons/view16/cheatsheet_view.png" tooltip="" category="Help" closeable="true" contributionURI="bundleclass://org.eclipse.ui.workbench/org.eclipse.ui.internal.e4.compatibility.CompatibilityView">
    <persistedState key="originalCompatibilityViewClass" value="org.eclipse.ui.internal.cheatsheets.views.CheatSheetView"/>
    <persistedState key="originalCompatibilityViewBundle" value="org.eclipse.ui.cheatsheets"/>
    <tags>View</tags>
    <tags>categoryTag:Help</tags>
  </descriptors>
  <descriptors xmi:id="_7slEcAzgEe-B4KaCxyT1rA" elementId="org.eclipse.ui.console.ConsoleView" label="Console" iconURI="platform:/plugin/org.eclipse.ui.console/icons/full/cview16/console_view.png" tooltip="" allowMultiple="true" category="General" closeable="true" contributionURI="bundleclass://org.eclipse.ui.workbench/org.eclipse.ui.internal.e4.compatibility.CompatibilityView">
    <persistedState key="originalCompatibilityViewClass" value="org.eclipse.ui.internal.console.ConsoleView"/>
    <persistedState key="originalCompatibilityViewBundle" value="org.eclipse.ui.console"/>
    <tags>View</tags>
    <tags>categoryTag:General</tags>
  </descriptors>
  <descriptors xmi:id="_7slEcQzgEe-B4KaCxyT1rA" elementId="org.eclipse.ui.views.ProgressView" label="Progress" iconURI="platform:/plugin/org.eclipse.ui.ide/icons/full/eview16/pview.png" tooltip="" category="General" closeable="true" contributionURI="bundleclass://org.eclipse.ui.workbench/org.eclipse.ui.internal.e4.compatibility.CompatibilityView">
    <persistedState key="originalCompatibilityViewClass" value="org.eclipse.ui.internal.progress.ProgressView"/>
    <persistedState key="originalCompatibilityViewBundle" value="org.eclipse.ui.ide"/>
    <tags>View</tags>
    <tags>categoryTag:General</tags>
  </descriptors>
  <descriptors xmi:id="_7slEcgzgEe-B4KaCxyT1rA" elementId="org.eclipse.ui.views.ResourceNavigator" label="Navigator (Deprecated)" iconURI="platform:/plugin/org.eclipse.ui.ide/icons/full/eview16/filenav_nav.png" tooltip="" category="General" closeable="true" contributionURI="bundleclass://org.eclipse.ui.workbench/org.eclipse.ui.internal.e4.compatibility.CompatibilityView">
    <persistedState key="originalCompatibilityViewClass" value="org.eclipse.ui.views.navigator.ResourceNavigator"/>
    <persistedState key="originalCompatibilityViewBundle" value="org.eclipse.ui.ide"/>
    <tags>View</tags>
    <tags>categoryTag:General</tags>
  </descriptors>
  <descriptors xmi:id="_7slrgAzgEe-B4KaCxyT1rA" elementId="org.eclipse.ui.views.BookmarkView" label="Bookmarks" iconURI="platform:/plugin/org.eclipse.ui.ide/icons/full/eview16/bkmrk_nav.png" tooltip="" allowMultiple="true" category="General" closeable="true" contributionURI="bundleclass://org.eclipse.ui.workbench/org.eclipse.ui.internal.e4.compatibility.CompatibilityView">
    <persistedState key="originalCompatibilityViewClass" value="org.eclipse.ui.internal.views.markers.BookmarksView"/>
    <persistedState key="originalCompatibilityViewBundle" value="org.eclipse.ui.ide"/>
    <tags>View</tags>
    <tags>categoryTag:General</tags>
  </descriptors>
  <descriptors xmi:id="_7slrgQzgEe-B4KaCxyT1rA" elementId="org.eclipse.ui.views.TaskList" label="Tasks" iconURI="platform:/plugin/org.eclipse.ui.ide/icons/full/eview16/tasks_tsk.png" tooltip="" allowMultiple="true" category="General" closeable="true" contributionURI="bundleclass://org.eclipse.ui.workbench/org.eclipse.ui.internal.e4.compatibility.CompatibilityView">
    <persistedState key="originalCompatibilityViewClass" value="org.eclipse.ui.internal.views.markers.TasksView"/>
    <persistedState key="originalCompatibilityViewBundle" value="org.eclipse.ui.ide"/>
    <tags>View</tags>
    <tags>categoryTag:General</tags>
  </descriptors>
  <descriptors xmi:id="_7slrggzgEe-B4KaCxyT1rA" elementId="org.eclipse.ui.views.ProblemView" label="Problems" iconURI="platform:/plugin/org.eclipse.ui.ide/icons/full/eview16/problems_view.png" tooltip="" allowMultiple="true" category="General" closeable="true" contributionURI="bundleclass://org.eclipse.ui.workbench/org.eclipse.ui.internal.e4.compatibility.CompatibilityView">
    <persistedState key="originalCompatibilityViewClass" value="org.eclipse.ui.internal.views.markers.ProblemsView"/>
    <persistedState key="originalCompatibilityViewBundle" value="org.eclipse.ui.ide"/>
    <tags>View</tags>
    <tags>categoryTag:General</tags>
  </descriptors>
  <descriptors xmi:id="_7smSkAzgEe-B4KaCxyT1rA" elementId="org.eclipse.ui.views.AllMarkersView" label="Markers" iconURI="platform:/plugin/org.eclipse.ui.ide/icons/full/eview16/problems_view.png" tooltip="" allowMultiple="true" category="General" closeable="true" contributionURI="bundleclass://org.eclipse.ui.workbench/org.eclipse.ui.internal.e4.compatibility.CompatibilityView">
    <persistedState key="originalCompatibilityViewClass" value="org.eclipse.ui.internal.views.markers.AllMarkersView"/>
    <persistedState key="originalCompatibilityViewBundle" value="org.eclipse.ui.ide"/>
    <tags>View</tags>
    <tags>categoryTag:General</tags>
  </descriptors>
  <descriptors xmi:id="_7smSkQzgEe-B4KaCxyT1rA" elementId="org.eclipse.ui.navigator.ProjectExplorer" label="Project Explorer" iconURI="platform:/plugin/org.eclipse.ui.navigator.resources/icons/full/eview16/resource_persp.png" tooltip="" category="General" closeable="true" contributionURI="bundleclass://org.eclipse.ui.workbench/org.eclipse.ui.internal.e4.compatibility.CompatibilityView">
    <persistedState key="originalCompatibilityViewClass" value="org.eclipse.ui.navigator.resources.ProjectExplorer"/>
    <persistedState key="originalCompatibilityViewBundle" value="org.eclipse.ui.navigator.resources"/>
    <tags>View</tags>
    <tags>categoryTag:General</tags>
  </descriptors>
  <descriptors xmi:id="_7smSkgzgEe-B4KaCxyT1rA" elementId="org.eclipse.ui.views.PropertySheet" label="Properties" iconURI="platform:/plugin/org.eclipse.ui.views/icons/full/eview16/prop_ps.png" tooltip="" allowMultiple="true" category="General" closeable="true" contributionURI="bundleclass://org.eclipse.ui.workbench/org.eclipse.ui.internal.e4.compatibility.CompatibilityView">
    <persistedState key="originalCompatibilityViewClass" value="org.eclipse.ui.views.properties.PropertySheet"/>
    <persistedState key="originalCompatibilityViewBundle" value="org.eclipse.ui.views"/>
    <tags>View</tags>
    <tags>categoryTag:General</tags>
  </descriptors>
  <descriptors xmi:id="_7sm5oAzgEe-B4KaCxyT1rA" elementId="org.eclipse.ui.views.ContentOutline" label="Outline" iconURI="platform:/plugin/org.eclipse.ui.views/icons/full/eview16/outline_co.png" tooltip="" category="General" closeable="true" contributionURI="bundleclass://org.eclipse.ui.workbench/org.eclipse.ui.internal.e4.compatibility.CompatibilityView">
    <persistedState key="originalCompatibilityViewClass" value="org.eclipse.ui.views.contentoutline.ContentOutline"/>
    <persistedState key="originalCompatibilityViewBundle" value="org.eclipse.ui.views"/>
    <tags>View</tags>
    <tags>categoryTag:General</tags>
  </descriptors>
  <descriptors xmi:id="_7sm5oQzgEe-B4KaCxyT1rA" elementId="org.eclipse.pde.runtime.LogView" label="Error Log" iconURI="platform:/plugin/org.eclipse.ui.views.log/icons/eview16/error_log.png" tooltip="" category="General" closeable="true" contributionURI="bundleclass://org.eclipse.ui.workbench/org.eclipse.ui.internal.e4.compatibility.CompatibilityView">
    <persistedState key="originalCompatibilityViewClass" value="org.eclipse.ui.internal.views.log.LogView"/>
    <persistedState key="originalCompatibilityViewBundle" value="org.eclipse.ui.views.log"/>
    <tags>View</tags>
    <tags>categoryTag:General</tags>
  </descriptors>
  <descriptors xmi:id="_7sm5ogzgEe-B4KaCxyT1rA" elementId="org.eclipse.ui.views.minimap.MinimapView" label="Minimap" iconURI="platform:/plugin/org.eclipse.ui.workbench.texteditor/icons/full/eview16/minimap.png" tooltip="" category="General" closeable="true" contributionURI="bundleclass://org.eclipse.ui.workbench/org.eclipse.ui.internal.e4.compatibility.CompatibilityView">
    <persistedState key="originalCompatibilityViewClass" value="org.eclipse.ui.internal.views.minimap.MinimapView"/>
    <persistedState key="originalCompatibilityViewBundle" value="org.eclipse.ui.workbench.texteditor"/>
    <tags>View</tags>
    <tags>categoryTag:General</tags>
  </descriptors>
  <trimContributions xmi:id="_2r10UF9tEeO-yojH_y4TJA" elementId="org.eclipse.ui.ide.application.trimcontribution.QuickAccess" contributorURI="platform:/plugin/org.eclipse.ui.ide.application" toBeRendered="false" parentId="org.eclipse.ui.main.toolbar" positionInParent="last">
    <children xsi:type="menu:ToolControl" xmi:id="_76uUAF9tEeO-yojH_y4TJA" elementId="Spacer Glue" contributorURI="platform:/plugin/org.eclipse.ui.ide.application" contributionURI="bundleclass://org.eclipse.e4.ui.workbench.renderers.swt/org.eclipse.e4.ui.workbench.renderers.swt.LayoutModifierToolControl">
      <tags>glue</tags>
      <tags>move_after:PerspectiveSpacer</tags>
      <tags>SHOW_RESTORE_MENU</tags>
    </children>
    <children xsi:type="menu:ToolControl" xmi:id="_8tJPcF9tEeO-yojH_y4TJA" elementId="SearchField" contributorURI="platform:/plugin/org.eclipse.ui.ide.application" contributionURI="bundleclass://org.eclipse.ui.workbench/org.eclipse.ui.internal.quickaccess.SearchField">
      <tags>move_after:Spacer Glue</tags>
      <tags>HIDEABLE</tags>
      <tags>SHOW_RESTORE_MENU</tags>
    </children>
    <children xsi:type="menu:ToolControl" xmi:id="_9LgmcF9tEeO-yojH_y4TJA" elementId="Search-PS Glue" contributorURI="platform:/plugin/org.eclipse.ui.ide.application" contributionURI="bundleclass://org.eclipse.e4.ui.workbench.renderers.swt/org.eclipse.e4.ui.workbench.renderers.swt.LayoutModifierToolControl">
      <tags>glue</tags>
      <tags>move_after:SearchField</tags>
      <tags>SHOW_RESTORE_MENU</tags>
    </children>
  </trimContributions>
  <commands xmi:id="_7hwUgAzgEe-B4KaCxyT1rA" elementId="org.eclipse.jdt.ui.correction.inlineLocal.assist" commandName="Quick Assist - Inline local variable" description="Invokes quick assist and selects 'Inline local variable'" category="_7hvGfgzgEe-B4KaCxyT1rA"/>
  <commands xmi:id="_7hwUgQzgEe-B4KaCxyT1rA" elementId="org.eclipse.ui.edit.text.select.pageUp" commandName="Select Page Up" description="Select to the top of the page" category="_7hvGaAzgEe-B4KaCxyT1rA"/>
  <commands xmi:id="_7hwUggzgEe-B4KaCxyT1rA" elementId="org.eclipse.ui.edit.text.toggleWordWrap" commandName="Toggle Word Wrap" description="Toggle word wrap in the current text editor" category="_7hvGYwzgEe-B4KaCxyT1rA"/>
  <commands xmi:id="_7hwUgwzgEe-B4KaCxyT1rA" elementId="org.eclipse.egit.ui.history.ResetQuickdiffBaseline" commandName="Reset quickdiff baseline" category="_7hvGgAzgEe-B4KaCxyT1rA">
    <parameters xmi:id="_7hwUhAzgEe-B4KaCxyT1rA" elementId="org.eclipse.egit.ui.history.ResetQuickdiffBaselineTarget" name="Reset target (HEAD, HEAD^1)" optional="false"/>
  </commands>
  <commands xmi:id="_7hwUhQzgEe-B4KaCxyT1rA" elementId="org.eclipse.oomph.p2.ui.SearchRequirements" commandName="Search Requirements" category="_7hvGeQzgEe-B4KaCxyT1rA"/>
  <commands xmi:id="_7hwUhgzgEe-B4KaCxyT1rA" elementId="org.eclipse.jdt.ui.edit.text.java.surround.with.quickMenu" commandName="Surround With Quick Menu" description="Shows the Surround With quick menu" category="_7hvGfgzgEe-B4KaCxyT1rA"/>
  <commands xmi:id="_7hwUhwzgEe-B4KaCxyT1rA" elementId="org.eclipse.search.ui.openFileSearchPage" commandName="File Search" description="Open the Search dialog's file search page" category="_7hvGdgzgEe-B4KaCxyT1rA"/>
  <commands xmi:id="_7hwUiAzgEe-B4KaCxyT1rA" elementId="org.eclipse.jdt.ui.correction.convertLocalToField.assist" commandName="Quick Assist - Convert local variable to field" description="Invokes quick assist and selects 'Convert local variable to field'" category="_7hvGfgzgEe-B4KaCxyT1rA"/>
  <commands xmi:id="_7hwUiQzgEe-B4KaCxyT1rA" elementId="org.eclipse.jdt.ui.edit.text.java.search.implementors.in.workspace" commandName="Implementors in Workspace" description="Search for implementors of the selected interface" category="_7hvGdgzgEe-B4KaCxyT1rA"/>
  <commands xmi:id="_7hw7kAzgEe-B4KaCxyT1rA" elementId="org.eclipse.egit.ui.RepositoriesViewAddRepository" commandName="Add a Git Repository..." description="Adds an existing Git repository to the Git Repositories view" category="_7hvGegzgEe-B4KaCxyT1rA"/>
  <commands xmi:id="_7hw7kQzgEe-B4KaCxyT1rA" elementId="org.eclipse.jdt.debug.ui.breakpoint.properties" commandName="Java Breakpoint Properties" description="View and edit the properties for a given Java breakpoint" category="_7hvGdwzgEe-B4KaCxyT1rA"/>
  <commands xmi:id="_7hw7kgzgEe-B4KaCxyT1rA" elementId="org.eclipse.jdt.ui.correction.addThrowsDecl" commandName="Quick Fix - Add throws declaration" description="Invokes quick assist and selects 'Add throws declaration'" category="_7hvGfgzgEe-B4KaCxyT1rA"/>
  <commands xmi:id="_7hw7kwzgEe-B4KaCxyT1rA" elementId="org.eclipse.eclemma.ui.junitPluginShortcut.coverage" commandName="Coverage JUnit Plug-in Test" description="Coverage JUnit Plug-in Test" category="_7hvGdwzgEe-B4KaCxyT1rA"/>
  <commands xmi:id="_7hw7lAzgEe-B4KaCxyT1rA" elementId="org.eclipse.jdt.ui.navigate.open.type.in.hierarchy" commandName="Open Type in Hierarchy" description="Open a type in the type hierarchy view" category="_7hvGaQzgEe-B4KaCxyT1rA"/>
  <commands xmi:id="_7hw7lQzgEe-B4KaCxyT1rA" elementId="org.eclipse.egit.ui.FetchGitLabMergeRequest" commandName="Fetch GitLab Merge Request" category="_7hvGegzgEe-B4KaCxyT1rA"/>
  <commands xmi:id="_7hw7lgzgEe-B4KaCxyT1rA" elementId="org.eclipse.ui.ide.copyBuildIdCommand" commandName="Copy Build Id Information To Clipboard" description="Copies the build identification information to the clipboard." category="_7hvGYwzgEe-B4KaCxyT1rA"/>
  <commands xmi:id="_7hw7lwzgEe-B4KaCxyT1rA" elementId="org.eclipse.buildship.ui.commands.refreshproject" commandName="Refresh Gradle Project" description="Synchronizes the Gradle builds of the selected projects with the workspace" category="_7hvGZQzgEe-B4KaCxyT1rA"/>
  <commands xmi:id="_7hw7mAzgEe-B4KaCxyT1rA" elementId="org.eclipse.ui.edit.text.select.textEnd" commandName="Select Text End" description="Select to the end of the text" category="_7hvGaAzgEe-B4KaCxyT1rA"/>
  <commands xmi:id="_7hw7mQzgEe-B4KaCxyT1rA" elementId="org.eclipse.tm.terminal.maximize" commandName="Maximize Active View or Editor" category="_7hvGdQzgEe-B4KaCxyT1rA"/>
  <commands xmi:id="_7hw7mgzgEe-B4KaCxyT1rA" elementId="org.eclipse.oomph.setup.editor.openDiscoveredType" commandName="Open Discovered Type" category="_7hvGZwzgEe-B4KaCxyT1rA"/>
  <commands xmi:id="_7hw7mwzgEe-B4KaCxyT1rA" elementId="org.eclipse.ui.edit.text.deletePreviousWord" commandName="Delete Previous Word" description="Delete the previous word" category="_7hvGaAzgEe-B4KaCxyT1rA"/>
  <commands xmi:id="_7hw7nAzgEe-B4KaCxyT1rA" elementId="org.eclipse.ui.edit.text.goto.wordPrevious" commandName="Previous Word" description="Go to the previous word" category="_7hvGaAzgEe-B4KaCxyT1rA"/>
  <commands xmi:id="_7hw7nQzgEe-B4KaCxyT1rA" elementId="org.eclipse.jdt.ui.edit.text.java.search.declarations.in.workspace" commandName="Declaration in Workspace" description="Search for declarations of the selected element in the workspace" category="_7hvGdgzgEe-B4KaCxyT1rA"/>
  <commands xmi:id="_7hw7ngzgEe-B4KaCxyT1rA" elementId="org.eclipse.tm.terminal.connector.local.command.launch" commandName="Open Local Terminal on Selection" category="_7hvGbgzgEe-B4KaCxyT1rA"/>
  <commands xmi:id="_7hw7nwzgEe-B4KaCxyT1rA" elementId="org.eclipse.ui.edit.text.select.stopMultiSelection" commandName="End multi-selection" description="Unselects all multi-selections returning to a single cursor " category="_7hvGaAzgEe-B4KaCxyT1rA"/>
  <commands xmi:id="_7hw7oAzgEe-B4KaCxyT1rA" elementId="org.eclipse.ui.window.preferences" commandName="Preferences" description="Open the preferences dialog" category="_7hvGcQzgEe-B4KaCxyT1rA">
    <parameters xmi:id="_7hw7oQzgEe-B4KaCxyT1rA" elementId="preferencePageId" name="Preference Page"/>
  </commands>
  <commands xmi:id="_7hw7ogzgEe-B4KaCxyT1rA" elementId="org.eclipse.m2e.sourcelookup.ui.openSourceLookupInfoDialog" commandName="Source Lookup Info" category="_7hvGgAzgEe-B4KaCxyT1rA"/>
  <commands xmi:id="_7hw7owzgEe-B4KaCxyT1rA" elementId="org.eclipse.ui.edit.text.delimiter.unix" commandName="Convert Line Delimiters to Unix (LF, \n, 0A, &#xb6;)" description="Converts the line delimiters to Unix (LF, \n, 0A, &#xb6;)" category="_7hvGbQzgEe-B4KaCxyT1rA"/>
  <commands xmi:id="_7hw7pAzgEe-B4KaCxyT1rA" elementId="org.eclipse.jdt.ui.edit.text.java.search.read.access.in.working.set" commandName="Read Access in Working Set" description="Search for read references to the selected element in a working set" category="_7hvGdgzgEe-B4KaCxyT1rA"/>
  <commands xmi:id="_7hw7pQzgEe-B4KaCxyT1rA" elementId="org.eclipse.egit.ui.commit.Squash" commandName="Squash Commits" category="_7hvGgAzgEe-B4KaCxyT1rA"/>
  <commands xmi:id="_7hw7pgzgEe-B4KaCxyT1rA" elementId="org.eclipse.egit.ui.history.Edit" commandName="Edit Commit" category="_7hvGgAzgEe-B4KaCxyT1rA"/>
  <commands xmi:id="_7hw7pwzgEe-B4KaCxyT1rA" elementId="org.eclipse.epp.mpc.ui.command.showMarketplaceWizard" commandName="Eclipse Marketplace" description="Show the Eclipse Marketplace wizard" category="_7hvGgAzgEe-B4KaCxyT1rA">
    <parameters xmi:id="_7hw7qAzgEe-B4KaCxyT1rA" elementId="trigger" name="trigger"/>
  </commands>
  <commands xmi:id="_7hw7qQzgEe-B4KaCxyT1rA" elementId="org.eclipse.ui.edit.copy" commandName="Copy" description="Copy the selection to the clipboard" category="_7hvGYwzgEe-B4KaCxyT1rA"/>
  <commands xmi:id="_7hw7qgzgEe-B4KaCxyT1rA" elementId="org.eclipse.ui.window.nextView" commandName="Next View" description="Switch to the next view" category="_7hvGcQzgEe-B4KaCxyT1rA"/>
  <commands xmi:id="_7hw7qwzgEe-B4KaCxyT1rA" elementId="org.eclipse.ui.edit.revertToSaved" commandName="Revert to Saved" description="Revert to the last saved state" category="_7hvGYwzgEe-B4KaCxyT1rA"/>
  <commands xmi:id="_7hw7rAzgEe-B4KaCxyT1rA" elementId="org.eclipse.ant.ui.toggleMarkOccurrences" commandName="Toggle Ant Mark Occurrences" description="Toggles mark occurrences in Ant editors" category="_7hvGfgzgEe-B4KaCxyT1rA"/>
  <commands xmi:id="_7hw7rQzgEe-B4KaCxyT1rA" elementId="org.eclipse.ui.views.properties.NewPropertySheetCommand" commandName="Properties" category="_7hvGgAzgEe-B4KaCxyT1rA"/>
  <commands xmi:id="_7hw7rgzgEe-B4KaCxyT1rA" elementId="org.eclipse.ui.navigate.addToWorkingSet" commandName="Add to Working Set" description="Adds the selected object to a working set." category="_7hvGYwzgEe-B4KaCxyT1rA"/>
  <commands xmi:id="_7hw7rwzgEe-B4KaCxyT1rA" elementId="org.eclipse.debug.ui.commands.RunToLine" commandName="Run to Line" description="Resume and break when execution reaches the current line" category="_7hvGdwzgEe-B4KaCxyT1rA"/>
  <commands xmi:id="_7hw7sAzgEe-B4KaCxyT1rA" elementId="org.eclipse.egit.ui.team.Revert" commandName="Revert Commit" category="_7hvGegzgEe-B4KaCxyT1rA"/>
  <commands xmi:id="_7hw7sQzgEe-B4KaCxyT1rA" elementId="org.eclipse.jdt.junit.junitShortcut.debug" commandName="Debug JUnit Test" description="Debug JUnit Test" category="_7hvGdwzgEe-B4KaCxyT1rA"/>
  <commands xmi:id="_7hw7sgzgEe-B4KaCxyT1rA" elementId="org.eclipse.mylyn.wikitext.ui.editor.showCheatSheetCommand" commandName="Show Markup Cheat Sheet" category="_7hvGgAzgEe-B4KaCxyT1rA"/>
  <commands xmi:id="_7hw7swzgEe-B4KaCxyT1rA" elementId="org.eclipse.team.ui.TeamSynchronizingPerspective" commandName="Team Synchronizing" description="Open the Team Synchronizing Perspective" category="_7hvGewzgEe-B4KaCxyT1rA"/>
  <commands xmi:id="_7hw7tAzgEe-B4KaCxyT1rA" elementId="org.eclipse.ant.ui.open.declaration.command" commandName="Open Declaration" description="Opens the Ant editor on the referenced element" category="_7hvGfgzgEe-B4KaCxyT1rA"/>
  <commands xmi:id="_7hw7tQzgEe-B4KaCxyT1rA" elementId="org.eclipse.lsp4e.symbolinfile" commandName="Go to Symbol in File" category="_7hvGawzgEe-B4KaCxyT1rA"/>
  <commands xmi:id="_7hw7tgzgEe-B4KaCxyT1rA" elementId="org.eclipse.ui.edit.text.showChangeRulerInformation" commandName="Show Quick Diff Ruler Tooltip" description="Displays quick diff or revision information for the caret line in a focused hover" category="_7hvGaAzgEe-B4KaCxyT1rA"/>
  <commands xmi:id="_7hw7twzgEe-B4KaCxyT1rA" elementId="org.eclipse.ui.edit.text.upperCase" commandName="To Upper Case" description="Changes the selection to upper case" category="_7hvGaAzgEe-B4KaCxyT1rA"/>
  <commands xmi:id="_7hw7uAzgEe-B4KaCxyT1rA" elementId="org.eclipse.egit.ui.team.ConfigureFetch" commandName="Configure Upstream Fetch" category="_7hvGegzgEe-B4KaCxyT1rA"/>
  <commands xmi:id="_7hw7uQzgEe-B4KaCxyT1rA" elementId="org.eclipse.ui.navigate.goInto" commandName="Go Into" description="Navigate into the selected item" category="_7hvGaQzgEe-B4KaCxyT1rA"/>
  <commands xmi:id="_7hw7ugzgEe-B4KaCxyT1rA" elementId="org.eclipse.tm4e.languageconfiguration.toggleLineCommentCommand" commandName="Toggle Line Comment" category="_7hvGYgzgEe-B4KaCxyT1rA"/>
  <commands xmi:id="_7hw7uwzgEe-B4KaCxyT1rA" elementId="org.eclipse.epp.mpc.ui.command.showInstalled" commandName="Manage installed plug-ins" description="Update or uninstall plug-ins installed from the Marketplace" category="_7hvGgAzgEe-B4KaCxyT1rA"/>
  <commands xmi:id="_7hw7vAzgEe-B4KaCxyT1rA" elementId="org.eclipse.debug.ui.commands.OpenRunConfigurations" commandName="Run..." description="Open run launch configuration dialog" category="_7hvGdwzgEe-B4KaCxyT1rA"/>
  <commands xmi:id="_7hw7vQzgEe-B4KaCxyT1rA" elementId="org.eclipse.jdt.ui.edit.text.java.create.delegate.methods" commandName="Generate Delegate Methods" description="Add delegate methods for a type's fields" category="_7hvGfgzgEe-B4KaCxyT1rA"/>
  <commands xmi:id="_7hw7vgzgEe-B4KaCxyT1rA" elementId="org.eclipse.ui.edit.text.select.windowEnd" commandName="Select Window End" description="Select to the end of the window" category="_7hvGaAzgEe-B4KaCxyT1rA"/>
  <commands xmi:id="_7hw7vwzgEe-B4KaCxyT1rA" elementId="org.eclipse.eclemma.ui.resetOnDump" commandName="Reset on Dump" category="_7hvGbAzgEe-B4KaCxyT1rA"/>
  <commands xmi:id="_7hw7wAzgEe-B4KaCxyT1rA" elementId="org.eclipse.ui.window.minimizePart" commandName="Minimize Active View or Editor" description="Minimizes the active view or editor" category="_7hvGcQzgEe-B4KaCxyT1rA"/>
  <commands xmi:id="_7hw7wQzgEe-B4KaCxyT1rA" elementId="org.eclipse.tm.terminal.command1" commandName="Terminal view insert" category="_7hvGdQzgEe-B4KaCxyT1rA"/>
  <commands xmi:id="_7hw7wgzgEe-B4KaCxyT1rA" elementId="org.eclipse.egit.ui.team.Untrack" commandName="Untrack" category="_7hvGegzgEe-B4KaCxyT1rA"/>
  <commands xmi:id="_7hw7wwzgEe-B4KaCxyT1rA" elementId="org.eclipse.debug.ui.commands.ToggleLineBreakpoint" commandName="Toggle Line Breakpoint" description="Creates or removes a line breakpoint" category="_7hvGdwzgEe-B4KaCxyT1rA"/>
  <commands xmi:id="_7hw7xAzgEe-B4KaCxyT1rA" elementId="org.eclipse.ui.window.showSystemMenu" commandName="Show System Menu" description="Show the system menu" category="_7hvGcQzgEe-B4KaCxyT1rA"/>
  <commands xmi:id="_7hw7xQzgEe-B4KaCxyT1rA" elementId="org.eclipse.jdt.debug.ui.commands.AllInstances" commandName="All Instances" description="View all instances of the selected type loaded in the target VM" category="_7hvGdwzgEe-B4KaCxyT1rA"/>
  <commands xmi:id="_7hw7xgzgEe-B4KaCxyT1rA" elementId="org.eclipse.egit.ui.history.OpenInCommitViewerCommand" commandName="Open in Commit Viewer" description="Opens selected commit(s) in Commit Viewer(s)" category="_7hvGgAzgEe-B4KaCxyT1rA"/>
  <commands xmi:id="_7hw7xwzgEe-B4KaCxyT1rA" elementId="org.eclipse.jdt.ui.correction.assignInTryWithResources.assist" commandName="Quick Assist - Assign to variable in new try-with-resources block" description="Invokes quick assist and selects 'Assign to variable in new try-with-resources block'" category="_7hvGfgzgEe-B4KaCxyT1rA"/>
  <commands xmi:id="_7hw7yAzgEe-B4KaCxyT1rA" elementId="org.eclipse.jdt.ui.edit.text.java.toggle.comment" commandName="Toggle Comment" description="Toggle comment the selected lines" category="_7hvGfgzgEe-B4KaCxyT1rA"/>
  <commands xmi:id="_7hw7yQzgEe-B4KaCxyT1rA" elementId="org.eclipse.jdt.ui.correction.addImport" commandName="Quick Fix - Add import" description="Invokes quick assist and selects 'Add import'" category="_7hvGfgzgEe-B4KaCxyT1rA"/>
  <commands xmi:id="_7hw7ygzgEe-B4KaCxyT1rA" elementId="org.eclipse.m2e.actions.LifeCycleTest.run" commandName="Run Maven Test" description="Run Maven Test" category="_7hvGdwzgEe-B4KaCxyT1rA"/>
  <commands xmi:id="_7hw7ywzgEe-B4KaCxyT1rA" elementId="org.eclipse.ui.window.savePerspective" commandName="Save Perspective As" description="Save the current perspective" category="_7hvGcQzgEe-B4KaCxyT1rA"/>
  <commands xmi:id="_7hw7zAzgEe-B4KaCxyT1rA" elementId="org.eclipse.egit.ui.commit.UnifiedDiffCommand" commandName="Show Unified Diff" category="_7hvGgAzgEe-B4KaCxyT1rA"/>
  <commands xmi:id="_7hw7zQzgEe-B4KaCxyT1rA" elementId="org.eclipse.ui.edit.move" commandName="Move..." description="Move the selected item" category="_7hvGbQzgEe-B4KaCxyT1rA"/>
  <commands xmi:id="_7hw7zgzgEe-B4KaCxyT1rA" elementId="org.eclipse.jdt.ui.refactor.migrate.jar" commandName="Migrate JAR File" description="Migrate a JAR File to a new version" category="_7hvGcgzgEe-B4KaCxyT1rA"/>
  <commands xmi:id="_7hw7zwzgEe-B4KaCxyT1rA" elementId="org.eclipse.jdt.ui.correction.assignParamToField.assist" commandName="Quick Assist - Assign parameter to field" description="Invokes quick assist and selects 'Assign parameter to field'" category="_7hvGfgzgEe-B4KaCxyT1rA"/>
  <commands xmi:id="_7hw70AzgEe-B4KaCxyT1rA" elementId="org.eclipse.egit.ui.command.configureTrace" commandName="Configure Git Debug Trace" category="_7hvGegzgEe-B4KaCxyT1rA"/>
  <commands xmi:id="_7hw70QzgEe-B4KaCxyT1rA" elementId="org.eclipse.jdt.ui.edit.text.java.move.inner.to.top.level" commandName="Move Type to New File" description="Move Type to New File" category="_7hvGcgzgEe-B4KaCxyT1rA"/>
  <commands xmi:id="_7hw70gzgEe-B4KaCxyT1rA" elementId="org.eclipse.ui.navigate.linkWithEditor" commandName="Toggle Link with Editor" description="Toggles linking of a view's selection with the active editor's selection" category="_7hvGaQzgEe-B4KaCxyT1rA"/>
  <commands xmi:id="_7hw70wzgEe-B4KaCxyT1rA" elementId="org.eclipse.compare.ignoreWhiteSpace" commandName="Ignore White Space" description="Ignore white space where applicable" category="_7hvGbwzgEe-B4KaCxyT1rA"/>
  <commands xmi:id="_7hw71AzgEe-B4KaCxyT1rA" elementId="org.eclipse.jdt.ui.edit.text.java.open.hierarchy" commandName="Quick Hierarchy" description="Show the quick hierarchy of the selected element" category="_7hvGaQzgEe-B4KaCxyT1rA"/>
  <commands xmi:id="_7hw71QzgEe-B4KaCxyT1rA" elementId="org.eclipse.oomph.setup.editor.importProjects" commandName="Import Projects" category="_7hvGZwzgEe-B4KaCxyT1rA"/>
  <commands xmi:id="_7hw71gzgEe-B4KaCxyT1rA" elementId="org.eclipse.eclemma.ui.hideUnusedElements" commandName="Hide Unused Elements" category="_7hvGbAzgEe-B4KaCxyT1rA"/>
  <commands xmi:id="_7hw71wzgEe-B4KaCxyT1rA" elementId="org.eclipse.jdt.ui.edit.text.java.generate.constructor.using.fields" commandName="Generate Constructor using Fields" description="Choose fields to initialize and constructor from superclass to call " category="_7hvGfgzgEe-B4KaCxyT1rA"/>
  <commands xmi:id="_7hw72AzgEe-B4KaCxyT1rA" elementId="org.eclipse.ui.edit.text.toggleBlockSelectionMode" commandName="Toggle Block Selection" description="Toggle block / column selection in the current text editor" category="_7hvGYwzgEe-B4KaCxyT1rA"/>
  <commands xmi:id="_7hw72QzgEe-B4KaCxyT1rA" elementId="org.eclipse.egit.ui.FetchGiteaPullRequest" commandName="Fetch Gitea Pull Request" category="_7hvGegzgEe-B4KaCxyT1rA"/>
  <commands xmi:id="_7hw72gzgEe-B4KaCxyT1rA" elementId="org.eclipse.jdt.ui.edit.text.java.refactor.quickMenu" commandName="Show Refactor Quick Menu" description="Shows the refactor quick menu" category="_7hvGcgzgEe-B4KaCxyT1rA"/>
  <commands xmi:id="_7hw72wzgEe-B4KaCxyT1rA" elementId="org.eclipse.jdt.ui.commands.showElementInTypeHierarchyView" commandName="Show Java Element Type Hierarchy" description="Show a Java element in the Type Hierarchy view" category="_7hvGaQzgEe-B4KaCxyT1rA">
    <parameters xmi:id="_7hw73AzgEe-B4KaCxyT1rA" elementId="elementRef" name="Java element reference" typeId="org.eclipse.jdt.ui.commands.javaElementReference" optional="false"/>
  </commands>
  <commands xmi:id="_7hw73QzgEe-B4KaCxyT1rA" elementId="org.eclipse.ui.navigate.goToResource" commandName="Go to Resource" description="Go to a particular resource in the active view" category="_7hvGaQzgEe-B4KaCxyT1rA"/>
  <commands xmi:id="_7hw73gzgEe-B4KaCxyT1rA" elementId="org.eclipse.jdt.ui.edit.text.java.open.super.implementation" commandName="Open Super Implementation" description="Open the Implementation in the Super Type" category="_7hvGaQzgEe-B4KaCxyT1rA"/>
  <commands xmi:id="_7hw73wzgEe-B4KaCxyT1rA" elementId="org.eclipse.ui.window.resetPerspective" commandName="Reset Perspective" description="Reset the current perspective to its default state" category="_7hvGcQzgEe-B4KaCxyT1rA"/>
  <commands xmi:id="_7hw74AzgEe-B4KaCxyT1rA" elementId="org.eclipse.mylyn.wikitext.ui.quickOutlineCommand" commandName="Quick Outline" description="Open a popup dialog with a quick outline of the current document" category="_7hvGaQzgEe-B4KaCxyT1rA"/>
  <commands xmi:id="_7hw74QzgEe-B4KaCxyT1rA" elementId="AnsiConsole.command.enable_disable" commandName="Enable / Disable ANSI Support" description="Enable / disable ANSI Support" category="_7hvGagzgEe-B4KaCxyT1rA"/>
  <commands xmi:id="_7hw74gzgEe-B4KaCxyT1rA" elementId="org.eclipse.ui.project.buildLast" commandName="Repeat Working Set Build" description="Repeat the last working set build" category="_7hvGdAzgEe-B4KaCxyT1rA"/>
  <commands xmi:id="_7hw74wzgEe-B4KaCxyT1rA" elementId="org.eclipse.ui.project.buildProject" commandName="Build Project" description="Build the selected project" category="_7hvGdAzgEe-B4KaCxyT1rA"/>
  <commands xmi:id="_7hw75AzgEe-B4KaCxyT1rA" elementId="org.eclipse.egit.ui.team.CompareIndexWithHead" commandName="Compare File in Index with HEAD Revision" category="_7hvGegzgEe-B4KaCxyT1rA"/>
  <commands xmi:id="_7hw75QzgEe-B4KaCxyT1rA" elementId="org.eclipse.jdt.ui.edit.text.java.override.methods" commandName="Override/Implement Methods" description="Override or implement methods from super types" category="_7hvGfgzgEe-B4KaCxyT1rA"/>
  <commands xmi:id="_7hw75gzgEe-B4KaCxyT1rA" elementId="org.eclipse.compare.switchLeftAndRight" commandName="Swap Left and Right View" description="Switch the left and right sides in the compare editor" category="_7hvGbwzgEe-B4KaCxyT1rA"/>
  <commands xmi:id="_7hw75wzgEe-B4KaCxyT1rA" elementId="org.eclipse.mylyn.wikitext.ui.convertToDocbookCommand" commandName="Generate Docbook" category="_7hvGgAzgEe-B4KaCxyT1rA"/>
  <commands xmi:id="_7hw76AzgEe-B4KaCxyT1rA" elementId="org.eclipse.ui.edit.text.goto.textStart" commandName="Text Start" description="Go to the beginning of the text" category="_7hvGaAzgEe-B4KaCxyT1rA"/>
  <commands xmi:id="_7hxioAzgEe-B4KaCxyT1rA" elementId="org.eclipse.eclemma.ui.localJavaShortcut.coverage" commandName="Coverage Java Application" description="Coverage Java Application" category="_7hvGdwzgEe-B4KaCxyT1rA"/>
  <commands xmi:id="_7hxioQzgEe-B4KaCxyT1rA" elementId="org.eclipse.ui.edit.paste" commandName="Paste" description="Paste from the clipboard" category="_7hvGYwzgEe-B4KaCxyT1rA"/>
  <commands xmi:id="_7hxiogzgEe-B4KaCxyT1rA" elementId="org.eclipse.ui.part.nextPage" commandName="Next Page" description="Switch to the next page" category="_7hvGaQzgEe-B4KaCxyT1rA"/>
  <commands xmi:id="_7hxiowzgEe-B4KaCxyT1rA" elementId="org.eclipse.jdt.ui.edit.text.java.change.type" commandName="Generalize Declared Type" description="Change the declaration of a selected variable to a more general type consistent with usage" category="_7hvGcgzgEe-B4KaCxyT1rA"/>
  <commands xmi:id="_7hxipAzgEe-B4KaCxyT1rA" elementId="org.eclipse.oomph.setup.editor.refreshCache" commandName="Refresh Remote Cache" category="_7hvGZwzgEe-B4KaCxyT1rA"/>
  <commands xmi:id="_7hxipQzgEe-B4KaCxyT1rA" elementId="org.eclipse.jdt.debug.ui.javaAppletShortcut.run" commandName="Run Java Applet" description="Run Java Applet" category="_7hvGdwzgEe-B4KaCxyT1rA"/>
  <commands xmi:id="_7hxipgzgEe-B4KaCxyT1rA" elementId="org.eclipse.eclemma.ui.exportSession" commandName="Export Session..." category="_7hvGbAzgEe-B4KaCxyT1rA"/>
  <commands xmi:id="_7hxipwzgEe-B4KaCxyT1rA" elementId="org.eclipse.ui.navigate.previous" commandName="Previous" description="Navigate to the previous item" category="_7hvGaQzgEe-B4KaCxyT1rA"/>
  <commands xmi:id="_7hxiqAzgEe-B4KaCxyT1rA" elementId="org.eclipse.eclemma.ui.scalaShortcut.coverage" commandName="Coverage Scala Application" description="Coverage Scala Application" category="_7hvGdwzgEe-B4KaCxyT1rA"/>
  <commands xmi:id="_7hxiqQzgEe-B4KaCxyT1rA" elementId="org.eclipse.egit.ui.team.clean" commandName="Clean..." category="_7hvGegzgEe-B4KaCxyT1rA"/>
  <commands xmi:id="_7hxiqgzgEe-B4KaCxyT1rA" elementId="org.eclipse.egit.ui.RepositoriesViewClone" commandName="Clone a Git Repository..." description="Clones a Git repository and adds the clone to the Git Repositories view" category="_7hvGegzgEe-B4KaCxyT1rA">
    <parameters xmi:id="_7hxiqwzgEe-B4KaCxyT1rA" elementId="repositoryUri" name="Repository URI"/>
  </commands>
  <commands xmi:id="_7hxirAzgEe-B4KaCxyT1rA" elementId="org.eclipse.ui.edit.rename" commandName="Rename" description="Rename the selected item" category="_7hvGbQzgEe-B4KaCxyT1rA"/>
  <commands xmi:id="_7hxirQzgEe-B4KaCxyT1rA" elementId="org.eclipse.ui.edit.text.clear.mark" commandName="Clear Mark" description="Clear the mark" category="_7hvGaAzgEe-B4KaCxyT1rA"/>
  <commands xmi:id="_7hxirgzgEe-B4KaCxyT1rA" elementId="org.eclipse.jdt.ui.edit.text.java.add.textblock" commandName="Add Text Block" description="Adds Text Block" category="_7hvGfgzgEe-B4KaCxyT1rA"/>
  <commands xmi:id="_7hxirwzgEe-B4KaCxyT1rA" elementId="org.eclipse.ui.project.buildAll" commandName="Build All" description="Build all projects" category="_7hvGdAzgEe-B4KaCxyT1rA"/>
  <commands xmi:id="_7hxisAzgEe-B4KaCxyT1rA" elementId="org.eclipse.egit.ui.history.OpenInTextEditorCommand" commandName="Open in Text Editor" category="_7hvGgAzgEe-B4KaCxyT1rA"/>
  <commands xmi:id="_7hxisQzgEe-B4KaCxyT1rA" elementId="org.eclipse.eclemma.ui.dumpExecutionData" commandName="Dump Execution Data" category="_7hvGbAzgEe-B4KaCxyT1rA"/>
  <commands xmi:id="_7hxisgzgEe-B4KaCxyT1rA" elementId="org.eclipse.egit.ui.RepositoriesViewRemove" commandName="Remove Repository" category="_7hvGegzgEe-B4KaCxyT1rA"/>
  <commands xmi:id="_7hxiswzgEe-B4KaCxyT1rA" elementId="org.eclipse.jdt.debug.ui.commands.ToggleLambdaEntryBreakpoint" commandName="Toggle &amp;Lambda Entry Breakpoint" description="Creates or removes a lambda entry breakpoint  " category="_7hvGdwzgEe-B4KaCxyT1rA"/>
  <commands xmi:id="_7hxitAzgEe-B4KaCxyT1rA" elementId="org.eclipse.ant.ui.openExternalDoc" commandName="Open External Documentation" description="Open the External documentation for the current task in the Ant editor" category="_7hvGfgzgEe-B4KaCxyT1rA"/>
  <commands xmi:id="_7hxitQzgEe-B4KaCxyT1rA" elementId="org.eclipse.ui.edit.text.cut.line.to.beginning" commandName="Cut to Beginning of Line" description="Cut to the beginning of a line of text" category="_7hvGaAzgEe-B4KaCxyT1rA"/>
  <commands xmi:id="_7hxitgzgEe-B4KaCxyT1rA" elementId="org.eclipse.buildship.ui.commands.runtasks" commandName="Run Gradle Tasks" description="Runs all the selected Gradle tasks" category="_7hvGdwzgEe-B4KaCxyT1rA"/>
  <commands xmi:id="_7hxitwzgEe-B4KaCxyT1rA" elementId="org.eclipse.jdt.ui.edit.text.java.toggleBreadcrumb" commandName="Toggle Java Editor Breadcrumb" description="Toggle the Java editor breadcrumb" category="_7hvGfgzgEe-B4KaCxyT1rA"/>
  <commands xmi:id="_7hxiuAzgEe-B4KaCxyT1rA" elementId="org.eclipse.egit.ui.RepositoriesViewCreateRepository" commandName="Create a Git Repository..." description="Creates a new Git repository and adds it to the Git Repositories view" category="_7hvGegzgEe-B4KaCxyT1rA"/>
  <commands xmi:id="_7hxiuQzgEe-B4KaCxyT1rA" elementId="org.eclipse.jdt.ui.edit.text.java.search.write.access.in.hierarchy" commandName="Write Access in Hierarchy" description="Search for write references of the selected element in its hierarchy" category="_7hvGdgzgEe-B4KaCxyT1rA"/>
  <commands xmi:id="_7hxiugzgEe-B4KaCxyT1rA" elementId="org.eclipse.text.quicksearch.commands.quicksearchCommand" commandName="Quick Search" category="_7hvGcAzgEe-B4KaCxyT1rA"/>
  <commands xmi:id="_7hxiuwzgEe-B4KaCxyT1rA" elementId="org.eclipse.ui.editors.revisions.rendering.cycle" commandName="Cycle Revision Coloring Mode" description="Cycles through the available coloring modes for revisions" category="_7hvGaAzgEe-B4KaCxyT1rA"/>
  <commands xmi:id="_7hxivAzgEe-B4KaCxyT1rA" elementId="org.eclipse.ant.ui.renameInFile" commandName="Rename In File" description="Renames all references within the same buildfile" category="_7hvGfgzgEe-B4KaCxyT1rA"/>
  <commands xmi:id="_7hxivQzgEe-B4KaCxyT1rA" elementId="org.eclipse.tm4e.languageconfiguration.removeBlockCommentCommand" commandName="Remove Block Comment" category="_7hvGYgzgEe-B4KaCxyT1rA"/>
  <commands xmi:id="_7hxivgzgEe-B4KaCxyT1rA" elementId="org.eclipse.egit.ui.team.PushTags" commandName="Push Tags..." category="_7hvGegzgEe-B4KaCxyT1rA"/>
  <commands xmi:id="_7hxivwzgEe-B4KaCxyT1rA" elementId="org.eclipse.jdt.ui.edit.text.java.open.type.hierarchy" commandName="Open Type Hierarchy" description="Open a type hierarchy on the selected element" category="_7hvGaQzgEe-B4KaCxyT1rA"/>
  <commands xmi:id="_7hxiwAzgEe-B4KaCxyT1rA" elementId="org.eclipse.egit.ui.ContinueRebase" commandName="Continue Rebase" category="_7hvGegzgEe-B4KaCxyT1rA"/>
  <commands xmi:id="_7hxiwQzgEe-B4KaCxyT1rA" elementId="org.eclipse.jdt.ui.edit.text.java.extract.interface" commandName="Extract Interface" description="Extract a set of members into a new interface and try to use the new interface" category="_7hvGcgzgEe-B4KaCxyT1rA"/>
  <commands xmi:id="_7hxiwgzgEe-B4KaCxyT1rA" elementId="org.eclipse.help.ui.closeTray" commandName="Close User Assistance Tray" description="Close the user assistance tray containing context help information and cheat sheets." category="_7hvGcwzgEe-B4KaCxyT1rA"/>
  <commands xmi:id="_7hxiwwzgEe-B4KaCxyT1rA" elementId="org.eclipse.egit.ui.history.CreatePatch" commandName="Create Patch..." category="_7hvGgAzgEe-B4KaCxyT1rA"/>
  <commands xmi:id="_7hxixAzgEe-B4KaCxyT1rA" elementId="org.eclipse.ltk.ui.refactoring.commands.moveResources" commandName="Move Resources" description="Move the selected resources and notify LTK participants." category="_7hvGfAzgEe-B4KaCxyT1rA"/>
  <commands xmi:id="_7hxixQzgEe-B4KaCxyT1rA" elementId="org.eclipse.debug.ui.commands.Resume" commandName="Resume" description="Resume" category="_7hvGdwzgEe-B4KaCxyT1rA"/>
  <commands xmi:id="_7hxixgzgEe-B4KaCxyT1rA" elementId="org.eclipse.m2e.actions.LifeCycleGenerateSources.run" commandName="Run Maven Generate Sources" description="Run Maven Generate Sources" category="_7hvGdwzgEe-B4KaCxyT1rA"/>
  <commands xmi:id="_7hxixwzgEe-B4KaCxyT1rA" elementId="org.eclipse.debug.ui.commands.StepInto" commandName="Step Into" description="Step into" category="_7hvGdwzgEe-B4KaCxyT1rA"/>
  <commands xmi:id="_7hxiyAzgEe-B4KaCxyT1rA" elementId="org.eclipse.ui.file.restartWorkbench" commandName="Restart" description="Restart the workbench" category="_7hvGbQzgEe-B4KaCxyT1rA"/>
  <commands xmi:id="_7hxiyQzgEe-B4KaCxyT1rA" elementId="org.eclipse.e4.ui.importer.openDirectory" commandName="Open Projects from File System..." category="_7hvGgAzgEe-B4KaCxyT1rA"/>
  <commands xmi:id="_7hxiygzgEe-B4KaCxyT1rA" elementId="org.eclipse.egit.ui.team.CompareWithRef" commandName="Compare with Branch, Tag or Reference..." category="_7hvGegzgEe-B4KaCxyT1rA"/>
  <commands xmi:id="_7hxiywzgEe-B4KaCxyT1rA" elementId="org.eclipse.ui.edit.text.toggleOverwrite" commandName="Toggle Overwrite" description="Toggle overwrite mode" category="_7hvGaAzgEe-B4KaCxyT1rA"/>
  <commands xmi:id="_7hxizAzgEe-B4KaCxyT1rA" elementId="org.eclipse.jdt.ui.edit.text.java.pull.up" commandName="Pull Up" description="Move members to a superclass" category="_7hvGcgzgEe-B4KaCxyT1rA"/>
  <commands xmi:id="_7hxizQzgEe-B4KaCxyT1rA" elementId="org.eclipse.jdt.debug.ui.commands.AddExceptionBreakpoint" commandName="Add Java Exception Breakpoint" description="Add a Java exception breakpoint" category="_7hvGdwzgEe-B4KaCxyT1rA"/>
  <commands xmi:id="_7hxizgzgEe-B4KaCxyT1rA" elementId="org.eclipse.ui.edit.text.folding.collapse_all" commandName="Collapse All" description="Collapses all folded regions" category="_7hvGaAzgEe-B4KaCxyT1rA"/>
  <commands xmi:id="_7hxizwzgEe-B4KaCxyT1rA" elementId="org.eclipse.jdt.ui.edit.text.java.open.call.hierarchy" commandName="Open Call Hierarchy" description="Open a call hierarchy on the selected element" category="_7hvGaQzgEe-B4KaCxyT1rA"/>
  <commands xmi:id="_7hxi0AzgEe-B4KaCxyT1rA" elementId="org.eclipse.egit.ui.RepositoriesViewClearCredentials" commandName="Clear Credentials" category="_7hvGegzgEe-B4KaCxyT1rA"/>
  <commands xmi:id="_7hxi0QzgEe-B4KaCxyT1rA" elementId="org.eclipse.jdt.debug.ui.commands.ToggleTracepoint" commandName="Toggle Tracepoint" description="Creates or removes a tracepoint" category="_7hvGdwzgEe-B4KaCxyT1rA"/>
  <commands xmi:id="_7hxi0gzgEe-B4KaCxyT1rA" elementId="org.eclipse.mylyn.wikitext.ui.convertToMarkupCommand" commandName="Generate Markup" category="_7hvGgAzgEe-B4KaCxyT1rA">
    <parameters xmi:id="_7hxi0wzgEe-B4KaCxyT1rA" elementId="org.eclipse.mylyn.wikitext.ui.targetLanguage" name="TargetLanguage" optional="false"/>
  </commands>
  <commands xmi:id="_7hxi1AzgEe-B4KaCxyT1rA" elementId="org.eclipse.debug.ui.commands.ToggleWatchpoint" commandName="Toggle Watchpoint" description="Creates or removes a watchpoint" category="_7hvGdwzgEe-B4KaCxyT1rA"/>
  <commands xmi:id="_7hxi1QzgEe-B4KaCxyT1rA" elementId="org.eclipse.equinox.p2.ui.discovery.commands.ShowRepositoryCatalog" commandName="Show Repository Catalog" category="_7hvGgAzgEe-B4KaCxyT1rA">
    <parameters xmi:id="_7hxi1gzgEe-B4KaCxyT1rA" elementId="org.eclipse.equinox.p2.ui.discovery.commands.RepositoryParameter" name="P2 Repository URI"/>
  </commands>
  <commands xmi:id="_7hyJsAzgEe-B4KaCxyT1rA" elementId="org.eclipse.debug.ui.commands.closeRendering" commandName="Close Rendering" description="Close the selected rendering." category="_7hvGdwzgEe-B4KaCxyT1rA"/>
  <commands xmi:id="_7hyJsQzgEe-B4KaCxyT1rA" elementId="org.eclipse.egit.ui.RepositoriesViewOpenInEditor" commandName="Open in Editor" category="_7hvGegzgEe-B4KaCxyT1rA"/>
  <commands xmi:id="_7hyJsgzgEe-B4KaCxyT1rA" elementId="org.eclipse.eclemma.ui.junitShortcut.coverage" commandName="Coverage JUnit Test" description="Coverage JUnit Test" category="_7hvGdwzgEe-B4KaCxyT1rA"/>
  <commands xmi:id="_7hyJswzgEe-B4KaCxyT1rA" elementId="org.eclipse.tm.terminal.view.ui.command.launchToolbar" commandName="Open Local Terminal on Selection" category="_7hvGbgzgEe-B4KaCxyT1rA"/>
  <commands xmi:id="_7hyJtAzgEe-B4KaCxyT1rA" elementId="org.eclipse.ui.window.showViewMenu" commandName="Show View Menu" description="Show the view menu" category="_7hvGcQzgEe-B4KaCxyT1rA"/>
  <commands xmi:id="_7hyJtQzgEe-B4KaCxyT1rA" elementId="org.eclipse.egit.ui.team.Commit" commandName="Commit..." category="_7hvGegzgEe-B4KaCxyT1rA"/>
  <commands xmi:id="_7hyJtgzgEe-B4KaCxyT1rA" elementId="org.eclipse.jdt.ui.edit.text.java.inline" commandName="Inline" description="Inline a constant, local variable or method" category="_7hvGcgzgEe-B4KaCxyT1rA"/>
  <commands xmi:id="_7hyJtwzgEe-B4KaCxyT1rA" elementId="org.eclipse.egit.ui.team.submodule.update" commandName="Update Submodule" category="_7hvGegzgEe-B4KaCxyT1rA"/>
  <commands xmi:id="_7hyJuAzgEe-B4KaCxyT1rA" elementId="org.eclipse.debug.ui.commands.ProfileLast" commandName="Profile" description="Launch in profile mode" category="_7hvGdwzgEe-B4KaCxyT1rA"/>
  <commands xmi:id="_7hyJuQzgEe-B4KaCxyT1rA" elementId="org.eclipse.ui.edit.text.shiftRight" commandName="Shift Right" description="Shift a block of text to the right" category="_7hvGYwzgEe-B4KaCxyT1rA"/>
  <commands xmi:id="_7hyJugzgEe-B4KaCxyT1rA" elementId="org.eclipse.ui.navigate.backwardHistory" commandName="Backward History" description="Move backward in the editor navigation history" category="_7hvGaQzgEe-B4KaCxyT1rA"/>
  <commands xmi:id="_7hyJuwzgEe-B4KaCxyT1rA" elementId="org.eclipse.eclemma.ui.workbenchShortcut.coverage" commandName="Coverage Eclipse Application" description="Coverage Eclipse Application" category="_7hvGdwzgEe-B4KaCxyT1rA"/>
  <commands xmi:id="_7hyJvAzgEe-B4KaCxyT1rA" elementId="org.eclipse.egit.ui.team.Pull" commandName="Pull" category="_7hvGegzgEe-B4KaCxyT1rA"/>
  <commands xmi:id="_7hyJvQzgEe-B4KaCxyT1rA" elementId="org.eclipse.ui.edit.text.removeTrailingWhitespace" commandName="Remove Trailing Whitespace" description="Removes the trailing whitespace of each line" category="_7hvGbQzgEe-B4KaCxyT1rA"/>
  <commands xmi:id="_7hyJvgzgEe-B4KaCxyT1rA" elementId="org.eclipse.ui.edit.findIncremental" commandName="Incremental Find" description="Incremental find" category="_7hvGYwzgEe-B4KaCxyT1rA"/>
  <commands xmi:id="_7hyJvwzgEe-B4KaCxyT1rA" elementId="org.eclipse.ui.edit.text.swap.mark" commandName="Swap Mark" description="Swap the mark with the cursor position" category="_7hvGaAzgEe-B4KaCxyT1rA"/>
  <commands xmi:id="_7hyJwAzgEe-B4KaCxyT1rA" elementId="org.eclipse.jdt.ui.correction.addCast" commandName="Quick Fix - Add cast" description="Invokes quick assist and selects 'Add cast'" category="_7hvGfgzgEe-B4KaCxyT1rA"/>
  <commands xmi:id="_7hyJwQzgEe-B4KaCxyT1rA" elementId="org.eclipse.jdt.ui.correction.assignToLocal.assist" commandName="Quick Assist - Assign to local variable" description="Invokes quick assist and selects 'Assign to local variable'" category="_7hvGfgzgEe-B4KaCxyT1rA"/>
  <commands xmi:id="_7hyJwgzgEe-B4KaCxyT1rA" elementId="org.eclipse.egit.ui.ImportChangedProjectsCommandId" commandName="Import Changed Projects" description="Import or create in local Git repository" category="_7hvGegzgEe-B4KaCxyT1rA"/>
  <commands xmi:id="_7hyJwwzgEe-B4KaCxyT1rA" elementId="org.eclipse.eclemma.ui.commands.OpenCoverageConfiguration" commandName="Coverage Configurations..." description="Coverage Configurations..." category="_7hvGdwzgEe-B4KaCxyT1rA"/>
  <commands xmi:id="_7hyJxAzgEe-B4KaCxyT1rA" elementId="org.eclipse.jdt.ui.edit.text.java.search.return.continue.targets" commandName="Search break/continue Target Occurrences in File" description="Search for break/continue target occurrences of a selected target name" category="_7hvGdgzgEe-B4KaCxyT1rA"/>
  <commands xmi:id="_7hyJxQzgEe-B4KaCxyT1rA" elementId="org.eclipse.egit.ui.RepositoriesViewConfigureFetch" commandName="Configure Fetch..." category="_7hvGegzgEe-B4KaCxyT1rA"/>
  <commands xmi:id="_7hyJxgzgEe-B4KaCxyT1rA" elementId="org.eclipse.jdt.ui.edit.text.java.create.getter.setter" commandName="Generate Getters and Setters" description="Generate Getter and Setter methods for type's fields" category="_7hvGfgzgEe-B4KaCxyT1rA"/>
  <commands xmi:id="_7hyJxwzgEe-B4KaCxyT1rA" elementId="org.eclipse.egit.ui.RepositoriesViewShowInSystemExplorer" commandName="Show In System Explorer" category="_7hvGegzgEe-B4KaCxyT1rA"/>
  <commands xmi:id="_7hyJyAzgEe-B4KaCxyT1rA" elementId="org.eclipse.jdt.ui.edit.text.java.open.external.javadoc" commandName="Open Attached Javadoc" description="Open the attached Javadoc of the selected element in a browser" category="_7hvGaQzgEe-B4KaCxyT1rA"/>
  <commands xmi:id="_7hyJyQzgEe-B4KaCxyT1rA" elementId="org.eclipse.ui.edit.text.shiftLeft" commandName="Shift Left" description="Shift a block of text to the left" category="_7hvGYwzgEe-B4KaCxyT1rA"/>
  <commands xmi:id="_7hyJygzgEe-B4KaCxyT1rA" elementId="org.eclipse.egit.ui.team.Push" commandName="Push..." category="_7hvGegzgEe-B4KaCxyT1rA"/>
  <commands xmi:id="_7hyJywzgEe-B4KaCxyT1rA" elementId="org.eclipse.jdt.debug.ui.commands.AddClassPrepareBreakpoint" commandName="Add Class Load Breakpoint" description="Add a class load breakpoint" category="_7hvGdwzgEe-B4KaCxyT1rA"/>
  <commands xmi:id="_7hyJzAzgEe-B4KaCxyT1rA" elementId="org.eclipse.jdt.ui.edit.text.java.select.next" commandName="Select Next Element" description="Expand selection to include next sibling" category="_7hvGYwzgEe-B4KaCxyT1rA"/>
  <commands xmi:id="_7hyJzQzgEe-B4KaCxyT1rA" elementId="org.eclipse.egit.ui.RepositoriesCreateGroup" commandName="Create a Repository Group" description="Create a repository group for structuring repositories in the Git Repositories view" category="_7hvGegzgEe-B4KaCxyT1rA"/>
  <commands xmi:id="_7hyJzgzgEe-B4KaCxyT1rA" elementId="org.eclipse.egit.ui.RepositoriesViewCollapseWorkingTree" commandName="Collapse Working Tree" category="_7hvGegzgEe-B4KaCxyT1rA"/>
  <commands xmi:id="_7hyJzwzgEe-B4KaCxyT1rA" elementId="org.eclipse.egit.ui.RepositoriesViewNewRemote" commandName="Create Remote..." category="_7hvGegzgEe-B4KaCxyT1rA"/>
  <commands xmi:id="_7hyJ0AzgEe-B4KaCxyT1rA" elementId="org.eclipse.debug.ui.commands.Restart" commandName="Restart" description="Restart a process or debug target without terminating and re-launching" category="_7hvGdwzgEe-B4KaCxyT1rA"/>
  <commands xmi:id="_7hyJ0QzgEe-B4KaCxyT1rA" elementId="org.eclipse.egit.ui.team.stash.drop" commandName="Delete Stashed Commit..." category="_7hvGegzgEe-B4KaCxyT1rA"/>
  <commands xmi:id="_7hyJ0gzgEe-B4KaCxyT1rA" elementId="org.eclipse.ui.edit.text.delete.line" commandName="Delete Line" description="Delete a line of text" category="_7hvGaAzgEe-B4KaCxyT1rA"/>
  <commands xmi:id="_7hyJ0wzgEe-B4KaCxyT1rA" elementId="org.eclipse.debug.ui.DebugPerspective" commandName="Debug" description="Open the debug perspective" category="_7hvGewzgEe-B4KaCxyT1rA"/>
  <commands xmi:id="_7hyJ1AzgEe-B4KaCxyT1rA" elementId="org.eclipse.tips.ide.command.open" commandName="Tip of the Day" category="_7hvGgAzgEe-B4KaCxyT1rA"/>
  <commands xmi:id="_7hyJ1QzgEe-B4KaCxyT1rA" elementId="AnsiConsole.command.copy_without_escapes" commandName="Copy Text Without ANSI Escapes" description="Copy the console content to clipboard, removing the escape sequences" category="_7hvGagzgEe-B4KaCxyT1rA"/>
  <commands xmi:id="_7hyJ1gzgEe-B4KaCxyT1rA" elementId="org.eclipse.jdt.ui.specific_content_assist.command" commandName="Content Assist" description="A parameterizable command that invokes content assist with a single completion proposal category" category="_7hvGYwzgEe-B4KaCxyT1rA">
    <parameters xmi:id="_7hyJ1wzgEe-B4KaCxyT1rA" elementId="org.eclipse.jdt.ui.specific_content_assist.category_id" name="type" optional="false"/>
  </commands>
  <commands xmi:id="_7hyJ2AzgEe-B4KaCxyT1rA" elementId="org.eclipse.jdt.ui.edit.text.java.search.references.in.hierarchy" commandName="References in Hierarchy" description="Search for references of the selected element in its hierarchy" category="_7hvGdgzgEe-B4KaCxyT1rA"/>
  <commands xmi:id="_7hyJ2QzgEe-B4KaCxyT1rA" elementId="org.eclipse.ui.navigate.expandAll" commandName="Expand All" description="Expand the current tree" category="_7hvGaQzgEe-B4KaCxyT1rA"/>
  <commands xmi:id="_7hyJ2gzgEe-B4KaCxyT1rA" elementId="org.eclipse.ui.file.saveAll" commandName="Save All" description="Save all current contents" category="_7hvGbQzgEe-B4KaCxyT1rA"/>
  <commands xmi:id="_7hyJ2wzgEe-B4KaCxyT1rA" elementId="org.eclipse.jdt.ui.edit.text.java.remove.block.comment" commandName="Remove Block Comment" description="Remove the block comment enclosing the selection" category="_7hvGfgzgEe-B4KaCxyT1rA"/>
  <commands xmi:id="_7hyJ3AzgEe-B4KaCxyT1rA" elementId="org.eclipse.jdt.ui.edit.text.java.search.method.exits" commandName="Search Method Exit Occurrences in File" description="Search for method exit occurrences of a selected return type" category="_7hvGdgzgEe-B4KaCxyT1rA"/>
  <commands xmi:id="_7hyJ3QzgEe-B4KaCxyT1rA" elementId="org.eclipse.jdt.ui.edit.text.java.open.implementation" commandName="Open Implementation" description="Opens the Implementations of a method or a type in its hierarchy" category="_7hvGaQzgEe-B4KaCxyT1rA"/>
  <commands xmi:id="_7hyJ3gzgEe-B4KaCxyT1rA" elementId="org.eclipse.jdt.junit.gotoTest" commandName="Referring Tests" description="Referring Tests" category="_7hvGdgzgEe-B4KaCxyT1rA"/>
  <commands xmi:id="_7hyJ3wzgEe-B4KaCxyT1rA" elementId="org.eclipse.jdt.ui.edit.text.java.folding.collapseMembers" commandName="Collapse Members" description="Collapse all members" category="_7hvGaAzgEe-B4KaCxyT1rA"/>
  <commands xmi:id="_7hyJ4AzgEe-B4KaCxyT1rA" elementId="org.eclipse.jdt.ui.edit.text.java.find.broken.nls.keys" commandName="Find Broken Externalized Strings" description="Finds undefined, duplicate and unused externalized string keys in property files" category="_7hvGfgzgEe-B4KaCxyT1rA"/>
  <commands xmi:id="_7hyJ4QzgEe-B4KaCxyT1rA" elementId="org.eclipse.eclemma.ui.openSessionExecutionData" commandName="Open Execution Data" category="_7hvGbAzgEe-B4KaCxyT1rA"/>
  <commands xmi:id="_7hyJ4gzgEe-B4KaCxyT1rA" elementId="org.eclipse.jdt.ui.commands.showElementInPackageView" commandName="Show Java Element in Package Explorer" description="Select Java element in the Package Explorer view" category="_7hvGaQzgEe-B4KaCxyT1rA">
    <parameters xmi:id="_7hyJ4wzgEe-B4KaCxyT1rA" elementId="elementRef" name="Java element reference" typeId="org.eclipse.jdt.ui.commands.javaElementReference" optional="false"/>
  </commands>
  <commands xmi:id="_7hyJ5AzgEe-B4KaCxyT1rA" elementId="org.eclipse.ui.file.closeOthers" commandName="Close Others" description="Close all editors except the one that is active" category="_7hvGbQzgEe-B4KaCxyT1rA"/>
  <commands xmi:id="_7hyJ5QzgEe-B4KaCxyT1rA" elementId="org.eclipse.ui.editors.quickdiff.revertLine" commandName="Revert Line" description="Revert the current line" category="_7hvGaAzgEe-B4KaCxyT1rA"/>
  <commands xmi:id="_7hyJ5gzgEe-B4KaCxyT1rA" elementId="org.eclipse.debug.ui.commands.OpenDebugConfigurations" commandName="Debug..." description="Open debug launch configuration dialog" category="_7hvGdwzgEe-B4KaCxyT1rA"/>
  <commands xmi:id="_7hyJ5wzgEe-B4KaCxyT1rA" elementId="org.eclipse.oomph.setup.editor.performDropdown" commandName="Perform Dropdown" category="_7hvGZwzgEe-B4KaCxyT1rA"/>
  <commands xmi:id="_7hyJ6AzgEe-B4KaCxyT1rA" elementId="org.eclipse.egit.ui.team.SimpleFetch" commandName="Fetch from Upstream" category="_7hvGegzgEe-B4KaCxyT1rA"/>
  <commands xmi:id="_7hyJ6QzgEe-B4KaCxyT1rA" elementId="org.eclipse.m2e.sourcelookup.ui.importBinaryProject" commandName="Import Binary Project" category="_7hvGgAzgEe-B4KaCxyT1rA"/>
  <commands xmi:id="_7hyJ6gzgEe-B4KaCxyT1rA" elementId="org.eclipse.jdt.debug.ui.commands.InstanceCount" commandName="Instance Count" description="View the instance count of the selected type loaded in the target VM" category="_7hvGdwzgEe-B4KaCxyT1rA"/>
  <commands xmi:id="_7hyJ6wzgEe-B4KaCxyT1rA" elementId="org.eclipse.ui.window.previousEditor" commandName="Previous Editor" description="Switch to the previous editor" category="_7hvGcQzgEe-B4KaCxyT1rA"/>
  <commands xmi:id="_7hyJ7AzgEe-B4KaCxyT1rA" elementId="org.eclipse.jdt.ui.edit.text.java.copy.qualified.name" commandName="Copy Qualified Name" description="Copy a fully qualified name to the system clipboard" category="_7hvGfgzgEe-B4KaCxyT1rA"/>
  <commands xmi:id="_7hyJ7QzgEe-B4KaCxyT1rA" elementId="org.eclipse.jdt.ui.edit.text.java.promote.local.variable" commandName="Convert Local Variable to Field" description="Convert a local variable to a field" category="_7hvGcgzgEe-B4KaCxyT1rA"/>
  <commands xmi:id="_7hyJ7gzgEe-B4KaCxyT1rA" elementId="org.eclipse.ui.edit.findReplace" commandName="Find and Replace" description="Find and replace text" category="_7hvGYwzgEe-B4KaCxyT1rA"/>
  <commands xmi:id="_7hyJ7wzgEe-B4KaCxyT1rA" elementId="org.eclipse.ui.edit.text.zoomIn" commandName="Zoom In" description="Zoom in text, increase default font size for text editors" category="_7hvGaAzgEe-B4KaCxyT1rA"/>
  <commands xmi:id="_7hywwAzgEe-B4KaCxyT1rA" elementId="org.eclipse.egit.ui.team.MergeTool" commandName="Merge Tool" category="_7hvGegzgEe-B4KaCxyT1rA"/>
  <commands xmi:id="_7hywwQzgEe-B4KaCxyT1rA" elementId="org.eclipse.ui.ide.OpenMarkersView" commandName="Open Another" description="Open another view" category="_7hvGgAzgEe-B4KaCxyT1rA"/>
  <commands xmi:id="_7hywwgzgEe-B4KaCxyT1rA" elementId="org.eclipse.egit.ui.command.shareProject" commandName="Share with Git" description="Share the project using Git" category="_7hvGgAzgEe-B4KaCxyT1rA">
    <parameters xmi:id="_7hywwwzgEe-B4KaCxyT1rA" elementId="org.eclipse.egit.ui.command.projectNameParameter" name="Project" optional="false"/>
  </commands>
  <commands xmi:id="_7hywxAzgEe-B4KaCxyT1rA" elementId="org.eclipse.jdt.ui.edit.text.java.convert.anonymous.to.nested" commandName="Convert Anonymous Class to Nested" description="Convert an anonymous class to a nested class" category="_7hvGcgzgEe-B4KaCxyT1rA"/>
  <commands xmi:id="_7hywxQzgEe-B4KaCxyT1rA" elementId="org.eclipse.jdt.ui.correction.changeToStatic" commandName="Quick Fix - Change to static access" description="Invokes quick assist and selects 'Change to static access'" category="_7hvGfgzgEe-B4KaCxyT1rA"/>
  <commands xmi:id="_7hywxgzgEe-B4KaCxyT1rA" elementId="org.eclipse.ui.window.fullscreenmode" commandName="Toggle Full Screen" description="Toggles the window between full screen and normal" category="_7hvGcQzgEe-B4KaCxyT1rA"/>
  <commands xmi:id="_7hywxwzgEe-B4KaCxyT1rA" elementId="org.eclipse.debug.ui.commands.newRendering" commandName="New Rendering" description="Add a new rendering." category="_7hvGdwzgEe-B4KaCxyT1rA"/>
  <commands xmi:id="_7hywyAzgEe-B4KaCxyT1rA" elementId="org.eclipse.equinox.p2.ui.sdk.installationDetails" commandName="Installation Details" category="_7hvGgAzgEe-B4KaCxyT1rA"/>
  <commands xmi:id="_7hywyQzgEe-B4KaCxyT1rA" elementId="org.eclipse.team.ui.synchronizeAll" commandName="Synchronize..." description="Synchronize resources in the workspace with another location" category="_7hvGYAzgEe-B4KaCxyT1rA"/>
  <commands xmi:id="_7hywygzgEe-B4KaCxyT1rA" elementId="org.eclipse.m2e.profiles.ui.commands.selectMavenProfileCommand" commandName="Select Maven Profiles" category="_7hvGcQzgEe-B4KaCxyT1rA"/>
  <commands xmi:id="_7hywywzgEe-B4KaCxyT1rA" elementId="org.eclipse.ui.window.nextEditor" commandName="Next Editor" description="Switch to the next editor" category="_7hvGcQzgEe-B4KaCxyT1rA"/>
  <commands xmi:id="_7hywzAzgEe-B4KaCxyT1rA" elementId="org.eclipse.ui.project.closeUnrelatedProjects" commandName="Close Unrelated Projects" description="Close unrelated projects" category="_7hvGdAzgEe-B4KaCxyT1rA"/>
  <commands xmi:id="_7hywzQzgEe-B4KaCxyT1rA" elementId="org.eclipse.jdt.ui.edit.text.java.self.encapsulate.field" commandName="Encapsulate Field" description="Create getting and setting methods for the field and use only those to access the field" category="_7hvGcgzgEe-B4KaCxyT1rA"/>
  <commands xmi:id="_7hywzgzgEe-B4KaCxyT1rA" elementId="org.eclipse.ui.ide.markers.copyMarkerResourceQualifiedName" commandName="Copy Resource Qualified Name To Clipboard" description="Copies markers resource qualified name to the clipboard" category="_7hvGYwzgEe-B4KaCxyT1rA"/>
  <commands xmi:id="_7hywzwzgEe-B4KaCxyT1rA" elementId="org.eclipse.egit.ui.internal.reflog.CopyCommand" commandName="Copy Commit Id" category="_7hvGgAzgEe-B4KaCxyT1rA"/>
  <commands xmi:id="_7hyw0AzgEe-B4KaCxyT1rA" elementId="org.eclipse.ui.help.helpContents" commandName="Help Contents" description="Open the help contents" category="_7hvGcwzgEe-B4KaCxyT1rA"/>
  <commands xmi:id="_7hyw0QzgEe-B4KaCxyT1rA" elementId="org.eclipse.egit.ui.team.Reset" commandName="Reset..." category="_7hvGegzgEe-B4KaCxyT1rA"/>
  <commands xmi:id="_7hyw0gzgEe-B4KaCxyT1rA" elementId="org.eclipse.ui.edit.delete" commandName="Delete" description="Delete the selection" category="_7hvGYwzgEe-B4KaCxyT1rA"/>
  <commands xmi:id="_7hyw0wzgEe-B4KaCxyT1rA" elementId="org.eclipse.ui.edit.text.delete.line.to.beginning" commandName="Delete to Beginning of Line" description="Delete to the beginning of a line of text" category="_7hvGaAzgEe-B4KaCxyT1rA"/>
  <commands xmi:id="_7hyw1AzgEe-B4KaCxyT1rA" elementId="org.eclipse.search.ui.performTextSearchWorkspace" commandName="Find Text in Workspace" description="Searches the files in the workspace for specific text." category="_7hvGdgzgEe-B4KaCxyT1rA"/>
  <commands xmi:id="_7hyw1QzgEe-B4KaCxyT1rA" elementId="org.eclipse.egit.ui.team.RenameBranch" commandName="Rename Branch..." category="_7hvGegzgEe-B4KaCxyT1rA"/>
  <commands xmi:id="_7hyw1gzgEe-B4KaCxyT1rA" elementId="org.eclipse.egit.ui.team.Synchronize" commandName="Synchronize" category="_7hvGegzgEe-B4KaCxyT1rA"/>
  <commands xmi:id="_7hyw1wzgEe-B4KaCxyT1rA" elementId="org.eclipse.jdt.ui.edit.text.java.search.declarations.in.working.set" commandName="Declaration in Working Set" description="Search for declarations of the selected element in a working set" category="_7hvGdgzgEe-B4KaCxyT1rA"/>
  <commands xmi:id="_7hyw2AzgEe-B4KaCxyT1rA" elementId="org.eclipse.ui.edit.findPrevious" commandName="Find Previous" description="Find previous item" category="_7hvGYwzgEe-B4KaCxyT1rA"/>
  <commands xmi:id="_7hyw2QzgEe-B4KaCxyT1rA" elementId="org.eclipse.debug.ui.commands.ToggleBreakpoint" commandName="Toggle Breakpoint" description="Creates or removes a breakpoint" category="_7hvGdwzgEe-B4KaCxyT1rA"/>
  <commands xmi:id="_7hyw2gzgEe-B4KaCxyT1rA" elementId="org.eclipse.jdt.ui.navigate.gototype" commandName="Go to Type" description="Go to Type" category="_7hvGaQzgEe-B4KaCxyT1rA"/>
  <commands xmi:id="_7hyw2wzgEe-B4KaCxyT1rA" elementId="org.eclipse.m2e.core.ui.command.openPom" commandName="Open Maven POM" category="_7hvGaQzgEe-B4KaCxyT1rA"/>
  <commands xmi:id="_7hyw3AzgEe-B4KaCxyT1rA" elementId="org.eclipse.jdt.ui.index.rebuild" commandName="Rebuild Java Index" description="Rebuilds the Java index database" category="_7hvGdAzgEe-B4KaCxyT1rA"/>
  <commands xmi:id="_7hyw3QzgEe-B4KaCxyT1rA" elementId="org.eclipse.ui.edit.addBookmark" commandName="Add Bookmark" description="Add a bookmark" category="_7hvGYwzgEe-B4KaCxyT1rA"/>
  <commands xmi:id="_7hyw3gzgEe-B4KaCxyT1rA" elementId="org.eclipse.ui.edit.text.scroll.lineUp" commandName="Scroll Line Up" description="Scroll up one line of text" category="_7hvGaAzgEe-B4KaCxyT1rA"/>
  <commands xmi:id="_7hyw3wzgEe-B4KaCxyT1rA" elementId="org.eclipse.jdt.ui.edit.text.java.select.last" commandName="Restore Last Selection" description="Restore last selection" category="_7hvGYwzgEe-B4KaCxyT1rA"/>
  <commands xmi:id="_7hyw4AzgEe-B4KaCxyT1rA" elementId="org.eclipse.ui.edit.text.set.mark" commandName="Set Mark" description="Set the mark" category="_7hvGaAzgEe-B4KaCxyT1rA"/>
  <commands xmi:id="_7hyw4QzgEe-B4KaCxyT1rA" elementId="org.eclipse.ui.edit.text.folding.toggle" commandName="Toggle Folding" description="Toggles folding in the current editor" category="_7hvGaAzgEe-B4KaCxyT1rA"/>
  <commands xmi:id="_7hyw4gzgEe-B4KaCxyT1rA" elementId="org.eclipse.ui.edit.text.toggleShowWhitespaceCharacters" commandName="Show Whitespace Characters" description="Shows whitespace characters in current text editor" category="_7hvGaAzgEe-B4KaCxyT1rA"/>
  <commands xmi:id="_7hyw4wzgEe-B4KaCxyT1rA" elementId="org.eclipse.jdt.ui.correction.splitJoinVariableDeclaration.assist" commandName="Quick Assist - Split/Join variable declaration" description="Invokes quick assist and selects 'Split/Join variable declaration'" category="_7hvGfgzgEe-B4KaCxyT1rA"/>
  <commands xmi:id="_7hyw5AzgEe-B4KaCxyT1rA" elementId="org.eclipse.ui.edit.text.gotoNextEditPosition" commandName="Next Edit Location" description="Next edit location" category="_7hvGaQzgEe-B4KaCxyT1rA"/>
  <commands xmi:id="_7hyw5QzgEe-B4KaCxyT1rA" elementId="org.eclipse.lsp4e.symbolinworkspace" commandName="Go to Symbol in Workspace" category="_7hvGawzgEe-B4KaCxyT1rA"/>
  <commands xmi:id="_7hyw5gzgEe-B4KaCxyT1rA" elementId="org.eclipse.ui.file.revert" commandName="Revert" description="Revert to the last saved state" category="_7hvGbQzgEe-B4KaCxyT1rA"/>
  <commands xmi:id="_7hyw5wzgEe-B4KaCxyT1rA" elementId="org.eclipse.ui.views.showView" commandName="Show View" description="Shows a particular view" category="_7hvGYQzgEe-B4KaCxyT1rA">
    <parameters xmi:id="_7hyw6AzgEe-B4KaCxyT1rA" elementId="org.eclipse.ui.views.showView.viewId" name="View"/>
    <parameters xmi:id="_7hyw6QzgEe-B4KaCxyT1rA" elementId="org.eclipse.ui.views.showView.secondaryId" name="Secondary Id"/>
    <parameters xmi:id="_7hyw6gzgEe-B4KaCxyT1rA" elementId="org.eclipse.ui.views.showView.makeFast" name="As FastView"/>
  </commands>
  <commands xmi:id="_7hyw6wzgEe-B4KaCxyT1rA" elementId="org.eclipse.egit.ui.team.Ignore" commandName="Ignore" category="_7hvGegzgEe-B4KaCxyT1rA"/>
  <commands xmi:id="_7hyw7AzgEe-B4KaCxyT1rA" elementId="org.eclipse.egit.ui.commit.Edit" commandName="Edit Commit" category="_7hvGgAzgEe-B4KaCxyT1rA"/>
  <commands xmi:id="_7hyw7QzgEe-B4KaCxyT1rA" elementId="org.eclipse.oomph.ui.ToggleOfflineMode" commandName="Toggle Offline Mode" category="_7hvGfwzgEe-B4KaCxyT1rA"/>
  <commands xmi:id="_7hyw7gzgEe-B4KaCxyT1rA" elementId="org.eclipse.ui.navigate.showResourceByPath" commandName="Show Resource in Navigator" description="Show a resource in the Navigator given its path" category="_7hvGaQzgEe-B4KaCxyT1rA">
    <parameters xmi:id="_7hyw7wzgEe-B4KaCxyT1rA" elementId="resourcePath" name="Resource Path" typeId="org.eclipse.ui.ide.resourcePath" optional="false"/>
  </commands>
  <commands xmi:id="_7hyw8AzgEe-B4KaCxyT1rA" elementId="org.eclipse.oomph.setup.editor.openLog" commandName="Open Setup Log" category="_7hvGZwzgEe-B4KaCxyT1rA"/>
  <commands xmi:id="_7hyw8QzgEe-B4KaCxyT1rA" elementId="org.eclipse.debug.ui.commands.SkipAllBreakpoints" commandName="Skip All Breakpoints" description="Sets whether or not any breakpoint should suspend execution" category="_7hvGdwzgEe-B4KaCxyT1rA"/>
  <commands xmi:id="_7hyw8gzgEe-B4KaCxyT1rA" elementId="org.eclipse.eclemma.ui.selectRootElements" commandName="Select Root Elements" category="_7hvGbAzgEe-B4KaCxyT1rA">
    <parameters xmi:id="_7hyw8wzgEe-B4KaCxyT1rA" elementId="type" name="type" optional="false"/>
  </commands>
  <commands xmi:id="_7hyw9AzgEe-B4KaCxyT1rA" elementId="org.eclipse.ui.edit.text.delimiter.windows" commandName="Convert Line Delimiters to Windows (CRLF, \r\n, 0D0A, &#xa4;&#xb6;)" description="Converts the line delimiters to Windows (CRLF, \r\n, 0D0A, &#xa4;&#xb6;)" category="_7hvGbQzgEe-B4KaCxyT1rA"/>
  <commands xmi:id="_7hyw9QzgEe-B4KaCxyT1rA" elementId="org.eclipse.ui.edit.findNext" commandName="Find Next" description="Find next item" category="_7hvGYwzgEe-B4KaCxyT1rA"/>
  <commands xmi:id="_7hyw9gzgEe-B4KaCxyT1rA" elementId="org.eclipse.ui.window.hidetrimbars" commandName="Toggle visibility of the window toolbars" description="Toggle the visibility of the toolbars of the current window" category="_7hvGcQzgEe-B4KaCxyT1rA"/>
  <commands xmi:id="_7hyw9wzgEe-B4KaCxyT1rA" elementId="org.eclipse.ui.project.buildAutomatically" commandName="Build Automatically" description="Toggle the workspace build automatically function" category="_7hvGdAzgEe-B4KaCxyT1rA"/>
  <commands xmi:id="_7hyw-AzgEe-B4KaCxyT1rA" elementId="org.eclipse.ui.file.import" commandName="Import" description="Import" category="_7hvGbQzgEe-B4KaCxyT1rA">
    <parameters xmi:id="_7hyw-QzgEe-B4KaCxyT1rA" elementId="importWizardId" name="Import Wizard"/>
  </commands>
  <commands xmi:id="_7hyw-gzgEe-B4KaCxyT1rA" elementId="org.eclipse.egit.ui.history.Merge" commandName="Merge" category="_7hvGgAzgEe-B4KaCxyT1rA"/>
  <commands xmi:id="_7hyw-wzgEe-B4KaCxyT1rA" elementId="org.eclipse.ui.window.switchToEditor" commandName="Switch to Editor" description="Switch to an editor" category="_7hvGcQzgEe-B4KaCxyT1rA"/>
  <commands xmi:id="_7hyw_AzgEe-B4KaCxyT1rA" elementId="org.eclipse.ui.help.dynamicHelp" commandName="Show Context Help" description="Open the contextual help" category="_7hvGcwzgEe-B4KaCxyT1rA"/>
  <commands xmi:id="_7hyw_QzgEe-B4KaCxyT1rA" elementId="org.eclipse.ui.navigate.nextSubTab" commandName="Next Sub-Tab" description="Switch to the next sub-tab" category="_7hvGaQzgEe-B4KaCxyT1rA"/>
  <commands xmi:id="_7hyw_gzgEe-B4KaCxyT1rA" elementId="org.eclipse.ui.edit.text.toMultiSelection" commandName="To multi-selection" description="Turn current selection into multiple text selections" category="_7hvGYwzgEe-B4KaCxyT1rA"/>
  <commands xmi:id="_7hyw_wzgEe-B4KaCxyT1rA" elementId="org.eclipse.jdt.ui.edit.text.java.comment" commandName="Comment" description="Turn the selected lines into Java comments" category="_7hvGfgzgEe-B4KaCxyT1rA"/>
  <commands xmi:id="_7hyxAAzgEe-B4KaCxyT1rA" elementId="org.eclipse.jdt.ui.edit.text.java.introduce.parameter" commandName="Introduce Parameter" description="Introduce a new method parameter based on the selected expression" category="_7hvGcgzgEe-B4KaCxyT1rA"/>
  <commands xmi:id="_7hyxAQzgEe-B4KaCxyT1rA" elementId="org.eclipse.eclemma.ui.removeAllSessions" commandName="Remove All Sessions" category="_7hvGbAzgEe-B4KaCxyT1rA"/>
  <commands xmi:id="_7hyxAgzgEe-B4KaCxyT1rA" elementId="org.eclipse.jdt.debug.ui.localJavaShortcut.run" commandName="Run Java Application" description="Run Java Application" category="_7hvGdwzgEe-B4KaCxyT1rA"/>
  <commands xmi:id="_7hyxAwzgEe-B4KaCxyT1rA" elementId="org.eclipse.ui.edit.addTask" commandName="Add Task..." description="Add a task" category="_7hvGYwzgEe-B4KaCxyT1rA"/>
  <commands xmi:id="_7hyxBAzgEe-B4KaCxyT1rA" elementId="org.eclipse.jdt.ui.edit.text.java.search.occurrences.in.file.quickMenu" commandName="Show Occurrences in File Quick Menu" description="Shows the Occurrences in File quick menu" category="_7hvGdgzgEe-B4KaCxyT1rA"/>
  <commands xmi:id="_7hyxBQzgEe-B4KaCxyT1rA" elementId="org.eclipse.ui.edit.text.toggleInsertMode" commandName="Toggle Insert Mode" description="Toggle insert mode" category="_7hvGYwzgEe-B4KaCxyT1rA"/>
  <commands xmi:id="_7hyxBgzgEe-B4KaCxyT1rA" elementId="org.eclipse.ui.cheatsheets.openCheatSheet" commandName="Open Cheat Sheet" description="Open a Cheat Sheet." category="_7hvGcwzgEe-B4KaCxyT1rA">
    <parameters xmi:id="_7hyxBwzgEe-B4KaCxyT1rA" elementId="cheatSheetId" name="Identifier"/>
  </commands>
  <commands xmi:id="_7hyxCAzgEe-B4KaCxyT1rA" elementId="org.eclipse.egit.ui.RepositoriesViewDelete" commandName="Delete Repository" category="_7hvGegzgEe-B4KaCxyT1rA"/>
  <commands xmi:id="_7hyxCQzgEe-B4KaCxyT1rA" elementId="org.eclipse.ui.file.closePart" commandName="Close Part" description="Close the active workbench part" category="_7hvGcQzgEe-B4KaCxyT1rA"/>
  <commands xmi:id="_7hyxCgzgEe-B4KaCxyT1rA" elementId="org.eclipse.ui.editors.revisions.id.toggle" commandName="Toggle Revision Id Display" description="Toggles the display of the revision id" category="_7hvGaAzgEe-B4KaCxyT1rA"/>
  <commands xmi:id="_7hyxCwzgEe-B4KaCxyT1rA" elementId="org.eclipse.ui.project.cleanAction" commandName="Build Clean" description="Discard old built state" category="_7hvGdAzgEe-B4KaCxyT1rA"/>
  <commands xmi:id="_7hyxDAzgEe-B4KaCxyT1rA" elementId="org.eclipse.ui.edit.text.select.multiCaretDown" commandName="Multi caret down" description="Add a new caret/multi selection below the current line, or remove the first caret/multi selection " category="_7hvGaAzgEe-B4KaCxyT1rA"/>
  <commands xmi:id="_7hyxDQzgEe-B4KaCxyT1rA" elementId="org.eclipse.ui.edit.text.moveLineDown" commandName="Move Lines Down" description="Moves the selected lines down" category="_7hvGaAzgEe-B4KaCxyT1rA"/>
  <commands xmi:id="_7hyxDgzgEe-B4KaCxyT1rA" elementId="org.eclipse.ui.navigate.back" commandName="Back" description="Navigate back" category="_7hvGaQzgEe-B4KaCxyT1rA"/>
  <commands xmi:id="_7hyxDwzgEe-B4KaCxyT1rA" elementId="org.eclipse.ui.edit.text.select.wordNext" commandName="Select Next Word" description="Select the next word" category="_7hvGaAzgEe-B4KaCxyT1rA"/>
  <commands xmi:id="_7hyxEAzgEe-B4KaCxyT1rA" elementId="org.eclipse.equinox.p2.ui.sdk.update" commandName="Check for Updates" category="_7hvGgAzgEe-B4KaCxyT1rA"/>
  <commands xmi:id="_7hyxEQzgEe-B4KaCxyT1rA" elementId="org.eclipse.jdt.ui.JavaBrowsingPerspective" commandName="Java Browsing" description="Show the Java Browsing perspective" category="_7hvGewzgEe-B4KaCxyT1rA"/>
  <commands xmi:id="_7hyxEgzgEe-B4KaCxyT1rA" elementId="org.eclipse.ui.edit.text.goto.pageDown" commandName="Page Down" description="Go down one page" category="_7hvGaAzgEe-B4KaCxyT1rA"/>
  <commands xmi:id="_7hyxEwzgEe-B4KaCxyT1rA" elementId="org.eclipse.ui.edit.text.goto.textEnd" commandName="Text End" description="Go to the end of the text" category="_7hvGaAzgEe-B4KaCxyT1rA"/>
  <commands xmi:id="_7hyxFAzgEe-B4KaCxyT1rA" elementId="org.eclipse.jdt.ui.edit.text.java.goto.matching.bracket" commandName="Go to Matching Bracket" description="Moves the cursor to the matching bracket" category="_7hvGaQzgEe-B4KaCxyT1rA"/>
  <commands xmi:id="_7hyxFQzgEe-B4KaCxyT1rA" elementId="org.eclipse.ui.part.previousPage" commandName="Previous Page" description="Switch to the previous page" category="_7hvGaQzgEe-B4KaCxyT1rA"/>
  <commands xmi:id="_7hyxFgzgEe-B4KaCxyT1rA" elementId="org.eclipse.eclemma.ui.relaunchSession" commandName="Relaunch Coverage Session" category="_7hvGbAzgEe-B4KaCxyT1rA"/>
  <commands xmi:id="_7hyxFwzgEe-B4KaCxyT1rA" elementId="org.eclipse.egit.ui.team.GarbageCollect" commandName="Collect Garbage" category="_7hvGegzgEe-B4KaCxyT1rA"/>
  <commands xmi:id="_7hyxGAzgEe-B4KaCxyT1rA" elementId="org.eclipse.egit.ui.history.CompareWithWorkingTree" commandName="Compare with Working Tree" category="_7hvGgAzgEe-B4KaCxyT1rA"/>
  <commands xmi:id="_7hyxGQzgEe-B4KaCxyT1rA" elementId="org.eclipse.egit.ui.team.Branch" commandName="Branch" description="Check out, rename, create, or delete a branch in a git repository" category="_7hvGegzgEe-B4KaCxyT1rA"/>
  <commands xmi:id="_7hyxGgzgEe-B4KaCxyT1rA" elementId="org.eclipse.ui.project.closeProject" commandName="Close Project" description="Close the selected project" category="_7hvGdAzgEe-B4KaCxyT1rA"/>
  <commands xmi:id="_7hyxGwzgEe-B4KaCxyT1rA" elementId="org.eclipse.egit.ui.team.PullWithOptions" commandName="Pull..." category="_7hvGegzgEe-B4KaCxyT1rA"/>
  <commands xmi:id="_7hyxHAzgEe-B4KaCxyT1rA" elementId="org.eclipse.egit.ui.RepositoriesViewConfigurePush" commandName="Configure Push..." category="_7hvGegzgEe-B4KaCxyT1rA"/>
  <commands xmi:id="_7hyxHQzgEe-B4KaCxyT1rA" elementId="org.eclipse.ui.edit.findIncrementalReverse" commandName="Incremental Find Reverse" description="Incremental find reverse" category="_7hvGYwzgEe-B4KaCxyT1rA"/>
  <commands xmi:id="_7hyxHgzgEe-B4KaCxyT1rA" elementId="org.eclipse.epp.mpc.ui.command.importFavoritesWizard" commandName="Import Marketplace Favorites" description="Import another user's Marketplace Favorites List" category="_7hvGgAzgEe-B4KaCxyT1rA">
    <parameters xmi:id="_7hyxHwzgEe-B4KaCxyT1rA" elementId="favoritesUrl" name="favoritesUrl"/>
  </commands>
  <commands xmi:id="_7hyxIAzgEe-B4KaCxyT1rA" elementId="org.eclipse.ui.edit.text.select.addAllMatchesToMultiSelection" commandName="Add all matches to multi-selection" description="Looks for all regions matching the current selection or identifier and adds them to a multi-selection " category="_7hvGaAzgEe-B4KaCxyT1rA"/>
  <commands xmi:id="_7hyxIQzgEe-B4KaCxyT1rA" elementId="org.eclipse.jdt.ui.edit.text.java.introduce.factory" commandName="Introduce Factory" description="Introduce a factory method to encapsulate invocation of the selected constructor" category="_7hvGcgzgEe-B4KaCxyT1rA"/>
  <commands xmi:id="_7hyxIgzgEe-B4KaCxyT1rA" elementId="org.eclipse.ant.ui.antShortcut.run" commandName="Run Ant Build" description="Run Ant Build" category="_7hvGdwzgEe-B4KaCxyT1rA"/>
  <commands xmi:id="_7hyxIwzgEe-B4KaCxyT1rA" elementId="org.eclipse.egit.ui.team.stash.apply" commandName="Apply Stashed Changes" category="_7hvGegzgEe-B4KaCxyT1rA"/>
  <commands xmi:id="_7hyxJAzgEe-B4KaCxyT1rA" elementId="org.eclipse.jdt.debug.ui.commands.Inspect" commandName="Inspect" description="Inspect result of evaluating selected text" category="_7hvGdwzgEe-B4KaCxyT1rA"/>
  <commands xmi:id="_7hyxJQzgEe-B4KaCxyT1rA" elementId="org.eclipse.jdt.ui.edit.text.java.use.supertype" commandName="Use Supertype Where Possible" description="Change occurrences of a type to use a supertype instead" category="_7hvGcgzgEe-B4KaCxyT1rA"/>
  <commands xmi:id="_7hyxJgzgEe-B4KaCxyT1rA" elementId="org.eclipse.search.ui.performTextSearchFile" commandName="Find Text in File" description="Searches the files in the file for specific text." category="_7hvGdgzgEe-B4KaCxyT1rA"/>
  <commands xmi:id="_7hyxJwzgEe-B4KaCxyT1rA" elementId="org.eclipse.ui.edit.text.goto.columnNext" commandName="Next Column" description="Go to the next column" category="_7hvGaAzgEe-B4KaCxyT1rA"/>
  <commands xmi:id="_7hyxKAzgEe-B4KaCxyT1rA" elementId="org.eclipse.egit.ui.history.Squash" commandName="Squash Commits" category="_7hvGgAzgEe-B4KaCxyT1rA"/>
  <commands xmi:id="_7hyxKQzgEe-B4KaCxyT1rA" elementId="org.eclipse.search.ui.performTextSearchWorkingSet" commandName="Find Text in Working Set" description="Searches the files in the working set for specific text." category="_7hvGdgzgEe-B4KaCxyT1rA"/>
  <commands xmi:id="_7hyxKgzgEe-B4KaCxyT1rA" elementId="org.eclipse.ui.edit.text.goto.wordNext" commandName="Next Word" description="Go to the next word" category="_7hvGaAzgEe-B4KaCxyT1rA"/>
  <commands xmi:id="_7hyxKwzgEe-B4KaCxyT1rA" elementId="org.eclipse.ui.edit.text.cut.line" commandName="Cut Line" description="Cut a line of text, or multiple lines when invoked again without interruption" category="_7hvGaAzgEe-B4KaCxyT1rA"/>
  <commands xmi:id="_7hzX0AzgEe-B4KaCxyT1rA" elementId="org.eclipse.oomph.setup.donate" commandName="Donate" description="Donate to the development of the Eclipse IDE" category="_7hvGgAzgEe-B4KaCxyT1rA"/>
  <commands xmi:id="_7hzX0QzgEe-B4KaCxyT1rA" elementId="org.eclipse.tm.terminal.view.ui.command.launch" commandName="Open Terminal on Selection" category="_7hvGbgzgEe-B4KaCxyT1rA"/>
  <commands xmi:id="_7hzX0gzgEe-B4KaCxyT1rA" elementId="org.eclipse.ui.edit.text.folding.expand_all" commandName="Expand All" description="Expands all folded regions" category="_7hvGaAzgEe-B4KaCxyT1rA"/>
  <commands xmi:id="_7hzX0wzgEe-B4KaCxyT1rA" elementId="org.eclipse.quickdiff.toggle" commandName="Quick Diff Toggle" description="Toggles quick diff information display on the line number ruler" category="_7hvGYwzgEe-B4KaCxyT1rA"/>
  <commands xmi:id="_7hzX1AzgEe-B4KaCxyT1rA" elementId="org.eclipse.ui.edit.text.deleteNext" commandName="Delete Next" description="Delete the next character" category="_7hvGaAzgEe-B4KaCxyT1rA"/>
  <commands xmi:id="_7hzX1QzgEe-B4KaCxyT1rA" elementId="org.eclipse.egit.ui.FetchGerritChange" commandName="Fetch From Gerrit" category="_7hvGegzgEe-B4KaCxyT1rA"/>
  <commands xmi:id="_7hzX1gzgEe-B4KaCxyT1rA" elementId="org.eclipse.jdt.ui.correction.encapsulateField.assist" commandName="Quick Assist - Create getter/setter for field" description="Invokes quick assist and selects 'Create getter/setter for field'" category="_7hvGfgzgEe-B4KaCxyT1rA"/>
  <commands xmi:id="_7hzX1wzgEe-B4KaCxyT1rA" elementId="org.eclipse.oomph.setup.editor.openEditorDropdown" commandName="Open Setup Editor" category="_7hvGZwzgEe-B4KaCxyT1rA"/>
  <commands xmi:id="_7hzX2AzgEe-B4KaCxyT1rA" elementId="org.eclipse.eclemma.ui.junitRAPShortcut.coverage" commandName="Coverage RAP JUnit Test" description="Coverage RAP JUnit Test" category="_7hvGdwzgEe-B4KaCxyT1rA"/>
  <commands xmi:id="_7hzX2QzgEe-B4KaCxyT1rA" elementId="org.eclipse.egit.ui.team.ReplaceWithTheirs" commandName="Replace Conflicting Files with Their Revision" category="_7hvGegzgEe-B4KaCxyT1rA"/>
  <commands xmi:id="_7hzX2gzgEe-B4KaCxyT1rA" elementId="org.eclipse.ui.toggleShowKeys" commandName="Toggle Show Key Bindings" description="Shows key binding when command is invoked" category="_7hvGcQzgEe-B4KaCxyT1rA"/>
  <commands xmi:id="_7hzX2wzgEe-B4KaCxyT1rA" elementId="org.eclipse.ui.help.quickStartAction" commandName="Welcome" description="Show help for beginning users" category="_7hvGcwzgEe-B4KaCxyT1rA"/>
  <commands xmi:id="_7hzX3AzgEe-B4KaCxyT1rA" elementId="org.eclipse.egit.ui.team.ReplaceWithPrevious" commandName="Replace with Previous Revision" category="_7hvGegzgEe-B4KaCxyT1rA"/>
  <commands xmi:id="_7hzX3QzgEe-B4KaCxyT1rA" elementId="org.eclipse.jdt.debug.ui.commands.Watch" commandName="Watch" description="Create new watch expression" category="_7hvGdwzgEe-B4KaCxyT1rA"/>
  <commands xmi:id="_7hzX3gzgEe-B4KaCxyT1rA" elementId="org.eclipse.m2e.sourcelookup.ui.openPom" commandName="Open Pom" category="_7hvGgAzgEe-B4KaCxyT1rA"/>
  <commands xmi:id="_7hzX3wzgEe-B4KaCxyT1rA" elementId="org.eclipse.egit.ui.history.Reword" commandName="Reword Commit" category="_7hvGgAzgEe-B4KaCxyT1rA"/>
  <commands xmi:id="_7hzX4AzgEe-B4KaCxyT1rA" elementId="org.eclipse.oomph.setup.ui.questionnaire" commandName="Configuration Questionnaire" description="Review the IDE&amp;apos;s most fiercely contested preferences" category="_7hvGZwzgEe-B4KaCxyT1rA"/>
  <commands xmi:id="_7hzX4QzgEe-B4KaCxyT1rA" elementId="org.eclipse.ui.window.hideShowEditors" commandName="Toggle Shared Area Visibility" description="Toggles the visibility of the shared area" category="_7hvGcQzgEe-B4KaCxyT1rA"/>
  <commands xmi:id="_7hzX4gzgEe-B4KaCxyT1rA" elementId="org.eclipse.egit.ui.team.OpenCommit" commandName="Open Git Commit" category="_7hvGegzgEe-B4KaCxyT1rA"/>
  <commands xmi:id="_7hzX4wzgEe-B4KaCxyT1rA" elementId="org.eclipse.ui.help.displayHelp" commandName="Display Help" description="Display a Help topic" category="_7hvGcwzgEe-B4KaCxyT1rA">
    <parameters xmi:id="_7hzX5AzgEe-B4KaCxyT1rA" elementId="href" name="Help topic href"/>
  </commands>
  <commands xmi:id="_7hzX5QzgEe-B4KaCxyT1rA" elementId="org.eclipse.ui.edit.text.folding.restore" commandName="Reset Structure" description="Resets the folding structure" category="_7hvGaAzgEe-B4KaCxyT1rA"/>
  <commands xmi:id="_7hzX5gzgEe-B4KaCxyT1rA" elementId="org.eclipse.ui.edit.text.select.pageDown" commandName="Select Page Down" description="Select to the bottom of the page" category="_7hvGaAzgEe-B4KaCxyT1rA"/>
  <commands xmi:id="_7hzX5wzgEe-B4KaCxyT1rA" elementId="org.eclipse.ltk.ui.refactor.create.refactoring.script" commandName="Create Script" description="Create a refactoring script from refactorings on the local workspace" category="_7hvGcgzgEe-B4KaCxyT1rA"/>
  <commands xmi:id="_7hzX6AzgEe-B4KaCxyT1rA" elementId="org.eclipse.ui.edit.text.join.lines" commandName="Join Lines" description="Join lines of text" category="_7hvGaAzgEe-B4KaCxyT1rA"/>
  <commands xmi:id="_7hzX6QzgEe-B4KaCxyT1rA" elementId="org.eclipse.help.ui.indexcommand" commandName="Index" description="Show Keyword Index" category="_7hvGcwzgEe-B4KaCxyT1rA"/>
  <commands xmi:id="_7hzX6gzgEe-B4KaCxyT1rA" elementId="org.eclipse.jdt.ui.edit.text.java.open.editor" commandName="Open Declaration" description="Open an editor on the selected element" category="_7hvGaQzgEe-B4KaCxyT1rA"/>
  <commands xmi:id="_7hzX6wzgEe-B4KaCxyT1rA" elementId="org.eclipse.ui.window.showContextMenu" commandName="Show Context Menu" description="Show the context menu" category="_7hvGcQzgEe-B4KaCxyT1rA"/>
  <commands xmi:id="_7hzX7AzgEe-B4KaCxyT1rA" elementId="org.eclipse.jdt.ui.edit.text.java.clean.up" commandName="Clean Up" description="Solve problems and improve code style on selected resources" category="_7hvGfgzgEe-B4KaCxyT1rA"/>
  <commands xmi:id="_7hzX7QzgEe-B4KaCxyT1rA" elementId="org.eclipse.jdt.ui.edit.text.java.extract.local.variable" commandName="Extract Local Variable" description="Extracts an expression into a new local variable and uses the new local variable" category="_7hvGcgzgEe-B4KaCxyT1rA"/>
  <commands xmi:id="_7hzX7gzgEe-B4KaCxyT1rA" elementId="org.eclipse.oomph.p2.ui.ExploreRepository" commandName="Explore Repository" category="_7hvGeQzgEe-B4KaCxyT1rA"/>
  <commands xmi:id="_7hzX7wzgEe-B4KaCxyT1rA" elementId="org.eclipse.egit.ui.team.InstallLfsLocal" commandName="Enable LFS locally" category="_7hvGegzgEe-B4KaCxyT1rA"/>
  <commands xmi:id="_7hzX8AzgEe-B4KaCxyT1rA" elementId="org.eclipse.jdt.debug.ui.localJavaShortcut.debug" commandName="Debug Java Application" description="Debug Java Application" category="_7hvGdwzgEe-B4KaCxyT1rA"/>
  <commands xmi:id="_7hzX8QzgEe-B4KaCxyT1rA" elementId="org.eclipse.ltk.ui.refactor.show.refactoring.history" commandName="Open Refactoring History " description="Opens the refactoring history" category="_7hvGcgzgEe-B4KaCxyT1rA"/>
  <commands xmi:id="_7hzX8gzgEe-B4KaCxyT1rA" elementId="org.eclipse.jdt.ui.edit.text.java.search.read.access.in.hierarchy" commandName="Read Access in Hierarchy" description="Search for read references of the selected element in its hierarchy" category="_7hvGdgzgEe-B4KaCxyT1rA"/>
  <commands xmi:id="_7hzX8wzgEe-B4KaCxyT1rA" elementId="org.eclipse.ui.navigate.forward" commandName="Forward" description="Navigate forward" category="_7hvGaQzgEe-B4KaCxyT1rA"/>
  <commands xmi:id="_7hzX9AzgEe-B4KaCxyT1rA" elementId="org.eclipse.jdt.ui.edit.text.java.correction.assist.proposals" commandName="Quick Fix" description="Suggest possible fixes for a problem" category="_7hvGYwzgEe-B4KaCxyT1rA"/>
  <commands xmi:id="_7hzX9QzgEe-B4KaCxyT1rA" elementId="org.eclipse.egit.ui.team.CherryPick" commandName="Cherry Pick" category="_7hvGegzgEe-B4KaCxyT1rA"/>
  <commands xmi:id="_7hzX9gzgEe-B4KaCxyT1rA" elementId="org.eclipse.buildship.ui.commands.openbuildscript" commandName="Open Gradle Build Script" description="Opens the Gradle build script for the selected Gradle project" category="_7hvGaQzgEe-B4KaCxyT1rA"/>
  <commands xmi:id="_7hzX9wzgEe-B4KaCxyT1rA" elementId="org.eclipse.egit.ui.FetchGitHubPR" commandName="Fetch GitHub Pull Request" category="_7hvGegzgEe-B4KaCxyT1rA"/>
  <commands xmi:id="_7hzX-AzgEe-B4KaCxyT1rA" elementId="org.eclipse.jdt.ui.edit.text.java.push.down" commandName="Push Down" description="Move members to subclasses" category="_7hvGcgzgEe-B4KaCxyT1rA"/>
  <commands xmi:id="_7hzX-QzgEe-B4KaCxyT1rA" elementId="org.eclipse.ui.window.nextPerspective" commandName="Next Perspective" description="Switch to the next perspective" category="_7hvGcQzgEe-B4KaCxyT1rA"/>
  <commands xmi:id="_7hzX-gzgEe-B4KaCxyT1rA" elementId="org.eclipse.buildship.ui.commands.openrunconfiguration" commandName="Open Gradle Run Configuration" description="Opens the Run Configuration for the selected Gradle tasks" category="_7hvGdwzgEe-B4KaCxyT1rA"/>
  <commands xmi:id="_7hzX-wzgEe-B4KaCxyT1rA" elementId="org.eclipse.egit.ui.history.DeleteTag" commandName="&amp;Delete Tag" category="_7hvGgAzgEe-B4KaCxyT1rA"/>
  <commands xmi:id="_7hzX_AzgEe-B4KaCxyT1rA" elementId="org.eclipse.jdt.ui.edit.text.remove.occurrence.annotations" commandName="Remove Occurrence Annotations" description="Removes the occurrence annotations from the current editor" category="_7hvGfgzgEe-B4KaCxyT1rA"/>
  <commands xmi:id="_7hzX_QzgEe-B4KaCxyT1rA" elementId="org.eclipse.debug.ui.commands.console.clear" commandName="Clear Console" description="Clear Console" category="_7hvGdwzgEe-B4KaCxyT1rA"/>
  <commands xmi:id="_7hzX_gzgEe-B4KaCxyT1rA" elementId="org.eclipse.jdt.ui.edit.text.java.search.write.access.in.working.set" commandName="Write Access in Working Set" description="Search for write references to the selected element in a working set" category="_7hvGdgzgEe-B4KaCxyT1rA"/>
  <commands xmi:id="_7hzX_wzgEe-B4KaCxyT1rA" elementId="org.eclipse.egit.ui.history.ShowVersions" commandName="Open this Version" category="_7hvGgAzgEe-B4KaCxyT1rA">
    <parameters xmi:id="_7hzYAAzgEe-B4KaCxyT1rA" elementId="org.eclipse.egit.ui.history.CompareMode" name="Compare mode"/>
  </commands>
  <commands xmi:id="_7hzYAQzgEe-B4KaCxyT1rA" elementId="org.eclipse.ui.window.pinEditor" commandName="Pin Editor" description="Pin the current editor" category="_7hvGcQzgEe-B4KaCxyT1rA"/>
  <commands xmi:id="_7hzYAgzgEe-B4KaCxyT1rA" elementId="org.eclipse.ui.navigate.nextTab" commandName="Next Tab" description="Switch to the next tab" category="_7hvGaQzgEe-B4KaCxyT1rA"/>
  <commands xmi:id="_7hzYAwzgEe-B4KaCxyT1rA" elementId="org.eclipse.ui.window.quickAccess" commandName="Find Actions" description="Quickly access UI elements" category="_7hvGcQzgEe-B4KaCxyT1rA"/>
  <commands xmi:id="_7hzYBAzgEe-B4KaCxyT1rA" elementId="org.eclipse.ui.edit.text.showInformation" commandName="Show Tooltip Description" description="Displays information for the current caret location in a focused hover" category="_7hvGaAzgEe-B4KaCxyT1rA"/>
  <commands xmi:id="_7hzYBQzgEe-B4KaCxyT1rA" elementId="org.eclipse.jdt.ui.edit.text.java.add.import" commandName="Add Import" description="Create import statement on selection" category="_7hvGfgzgEe-B4KaCxyT1rA"/>
  <commands xmi:id="_7hzYBgzgEe-B4KaCxyT1rA" elementId="org.eclipse.ui.edit.text.goto.pageUp" commandName="Page Up" description="Go up one page" category="_7hvGaAzgEe-B4KaCxyT1rA"/>
  <commands xmi:id="_7hzYBwzgEe-B4KaCxyT1rA" elementId="org.eclipse.egit.ui.team.submodule.sync" commandName="Sync Submodule" category="_7hvGegzgEe-B4KaCxyT1rA"/>
  <commands xmi:id="_7hzYCAzgEe-B4KaCxyT1rA" elementId="org.eclipse.egit.ui.team.DeleteBranch" commandName="Delete Branch" category="_7hvGegzgEe-B4KaCxyT1rA"/>
  <commands xmi:id="_7hzYCQzgEe-B4KaCxyT1rA" elementId="org.eclipse.tm.terminal.copy" commandName="Copy" category="_7hvGdQzgEe-B4KaCxyT1rA"/>
  <commands xmi:id="_7hzYCgzgEe-B4KaCxyT1rA" elementId="org.eclipse.ui.edit.text.goto.columnPrevious" commandName="Previous Column" description="Go to the previous column" category="_7hvGaAzgEe-B4KaCxyT1rA"/>
  <commands xmi:id="_7hzYCwzgEe-B4KaCxyT1rA" elementId="org.eclipse.debug.ui.commands.toggleMemoryMonitorsPane" commandName="Toggle Memory Monitors Pane" description="Toggle visibility of the Memory Monitors Pane" category="_7hvGdwzgEe-B4KaCxyT1rA"/>
  <commands xmi:id="_7hzYDAzgEe-B4KaCxyT1rA" elementId="org.eclipse.jdt.ui.edit.text.java.search.implementors.in.working.set" commandName="Implementors in Working Set" description="Search for implementors of the selected interface in a working set" category="_7hvGdgzgEe-B4KaCxyT1rA"/>
  <commands xmi:id="_7hzYDQzgEe-B4KaCxyT1rA" elementId="org.eclipse.egit.ui.team.Discard" commandName="Replace with File in Index" category="_7hvGegzgEe-B4KaCxyT1rA"/>
  <commands xmi:id="_7hzYDgzgEe-B4KaCxyT1rA" elementId="org.eclipse.compare.selectNextChange" commandName="Select Next Change" description="Select Next Change" category="_7hvGbwzgEe-B4KaCxyT1rA"/>
  <commands xmi:id="_7hzYDwzgEe-B4KaCxyT1rA" elementId="org.eclipse.egit.ui.RepositoriesViewCreateBranch" commandName="Create Branch..." category="_7hvGegzgEe-B4KaCxyT1rA"/>
  <commands xmi:id="_7hzYEAzgEe-B4KaCxyT1rA" elementId="org.eclipse.egit.ui.RepositoriesViewCopyPath" commandName="Copy Path to Clipboard" category="_7hvGegzgEe-B4KaCxyT1rA"/>
  <commands xmi:id="_7hzYEQzgEe-B4KaCxyT1rA" elementId="org.eclipse.ltk.ui.refactoring.commands.renameResource" commandName="Rename Resource" description="Rename the selected resource and notify LTK participants." category="_7hvGfAzgEe-B4KaCxyT1rA">
    <parameters xmi:id="_7hzYEgzgEe-B4KaCxyT1rA" elementId="org.eclipse.ltk.ui.refactoring.commands.renameResource.newName.parameter.key" name="Selected resource's new name."/>
  </commands>
  <commands xmi:id="_7hzYEwzgEe-B4KaCxyT1rA" elementId="org.eclipse.oomph.setup.editor.perform.startup" commandName="Perform Setup Tasks (Startup)" category="_7hvGZwzgEe-B4KaCxyT1rA"/>
  <commands xmi:id="_7hzYFAzgEe-B4KaCxyT1rA" elementId="org.eclipse.egit.ui.team.Rebase" commandName="Rebase on" category="_7hvGegzgEe-B4KaCxyT1rA"/>
  <commands xmi:id="_7hzYFQzgEe-B4KaCxyT1rA" elementId="org.eclipse.ui.file.properties" commandName="Properties" description="Display the properties of the selected item" category="_7hvGbQzgEe-B4KaCxyT1rA"/>
  <commands xmi:id="_7hzYFgzgEe-B4KaCxyT1rA" elementId="org.eclipse.ui.edit.text.showRulerAnnotationInformation" commandName="Show Ruler Annotation Tooltip" description="Displays annotation information for the caret line in a focused hover" category="_7hvGaAzgEe-B4KaCxyT1rA"/>
  <commands xmi:id="_7hzYFwzgEe-B4KaCxyT1rA" elementId="org.eclipse.egit.ui.team.ReplaceWithHead" commandName="Replace with HEAD revision" category="_7hvGegzgEe-B4KaCxyT1rA"/>
  <commands xmi:id="_7hzYGAzgEe-B4KaCxyT1rA" elementId="org.eclipse.jdt.ui.correction.renameInFile.assist" commandName="Quick Assist - Rename in file" description="Invokes quick assist and selects 'Rename in file'" category="_7hvGfgzgEe-B4KaCxyT1rA"/>
  <commands xmi:id="_7hzYGQzgEe-B4KaCxyT1rA" elementId="org.eclipse.ui.browser.openBrowser" commandName="Open Browser" description="Opens the default web browser." category="_7hvGcQzgEe-B4KaCxyT1rA">
    <parameters xmi:id="_7hzYGgzgEe-B4KaCxyT1rA" elementId="url" name="URL"/>
    <parameters xmi:id="_7hzYGwzgEe-B4KaCxyT1rA" elementId="browserId" name="Browser Id"/>
    <parameters xmi:id="_7hzYHAzgEe-B4KaCxyT1rA" elementId="name" name="Browser Name"/>
    <parameters xmi:id="_7hzYHQzgEe-B4KaCxyT1rA" elementId="tooltip" name="Browser Tooltip"/>
  </commands>
  <commands xmi:id="_7hzYHgzgEe-B4KaCxyT1rA" elementId="org.eclipse.ui.activeContextInfo" commandName="Show activeContext Info" category="_7hvGcQzgEe-B4KaCxyT1rA"/>
  <commands xmi:id="_7hzYHwzgEe-B4KaCxyT1rA" elementId="org.eclipse.jdt.ui.edit.text.java.search.implement.occurrences" commandName="Search Implement Occurrences in File" description="Search for implement occurrences of a selected type" category="_7hvGdgzgEe-B4KaCxyT1rA"/>
  <commands xmi:id="_7hzYIAzgEe-B4KaCxyT1rA" elementId="org.eclipse.jdt.ui.edit.text.java.extract.constant" commandName="Extract Constant" description="Extracts a constant into a new static field and uses the new static field" category="_7hvGcgzgEe-B4KaCxyT1rA"/>
  <commands xmi:id="_7hzYIQzgEe-B4KaCxyT1rA" elementId="org.eclipse.ui.edit.text.select.textStart" commandName="Select Text Start" description="Select to the beginning of the text" category="_7hvGaAzgEe-B4KaCxyT1rA"/>
  <commands xmi:id="_7hzYIgzgEe-B4KaCxyT1rA" elementId="org.eclipse.egit.ui.history.DeleteBranch" commandName="Delete Branch" category="_7hvGgAzgEe-B4KaCxyT1rA"/>
  <commands xmi:id="_7hzYIwzgEe-B4KaCxyT1rA" elementId="org.eclipse.ui.edit.text.contentAssist.contextInformation" commandName="Context Information" description="Show Context Information" category="_7hvGYwzgEe-B4KaCxyT1rA"/>
  <commands xmi:id="_7hzYJAzgEe-B4KaCxyT1rA" elementId="org.eclipse.ui.file.saveAs" commandName="Save As" description="Save the current contents to another location" category="_7hvGbQzgEe-B4KaCxyT1rA"/>
  <commands xmi:id="_7hzYJQzgEe-B4KaCxyT1rA" elementId="org.eclipse.egit.ui.team.ConfigurePush" commandName="Configure Upstream Push" category="_7hvGegzgEe-B4KaCxyT1rA"/>
  <commands xmi:id="_7hzYJgzgEe-B4KaCxyT1rA" elementId="org.eclipse.ui.window.previousPerspective" commandName="Previous Perspective" description="Switch to the previous perspective" category="_7hvGcQzgEe-B4KaCxyT1rA"/>
  <commands xmi:id="_7hzYJwzgEe-B4KaCxyT1rA" elementId="org.eclipse.ui.window.splitEditor" commandName="Toggle Split Editor" description="Split or join the currently active editor." category="_7hvGcQzgEe-B4KaCxyT1rA">
    <parameters xmi:id="_7hzYKAzgEe-B4KaCxyT1rA" elementId="Splitter.isHorizontal" name="Orientation" optional="false"/>
  </commands>
  <commands xmi:id="_7hzYKQzgEe-B4KaCxyT1rA" elementId="org.eclipse.ui.navigate.collapseAll" commandName="Collapse All" description="Collapse the current tree" category="_7hvGaQzgEe-B4KaCxyT1rA"/>
  <commands xmi:id="_7hzYKgzgEe-B4KaCxyT1rA" elementId="org.eclipse.compare.copyAllRightToLeft" commandName="Copy All from Right to Left" description="Copy All Changes from Right to Left" category="_7hvGbwzgEe-B4KaCxyT1rA"/>
  <commands xmi:id="_7hzYKwzgEe-B4KaCxyT1rA" elementId="org.eclipse.debug.ui.command.nextpage" commandName="Next Page of Memory" description="Load next page of memory" category="_7hvGdwzgEe-B4KaCxyT1rA"/>
  <commands xmi:id="_7hzYLAzgEe-B4KaCxyT1rA" elementId="org.eclipse.debug.ui.command.gotoaddress" commandName="Go to Address" description="Go to Address" category="_7hvGdwzgEe-B4KaCxyT1rA"/>
  <commands xmi:id="_7hzYLQzgEe-B4KaCxyT1rA" elementId="org.eclipse.lsp4e.togglelinkwitheditor" commandName="Toggle Link with Editor" category="_7hvGawzgEe-B4KaCxyT1rA"/>
  <commands xmi:id="_7hzYLgzgEe-B4KaCxyT1rA" elementId="org.eclipse.ui.window.maximizePart" commandName="Maximize Active View or Editor" description="Toggles maximize/restore state of active view or editor" category="_7hvGcQzgEe-B4KaCxyT1rA"/>
  <commands xmi:id="_7hzYLwzgEe-B4KaCxyT1rA" elementId="org.eclipse.ui.window.lockToolBar" commandName="Toggle Lock Toolbars" description="Toggle the Lock on the Toolbars" category="_7hvGcQzgEe-B4KaCxyT1rA"/>
  <commands xmi:id="_7hzYMAzgEe-B4KaCxyT1rA" elementId="org.eclipse.jdt.ui.correction.qualifyField" commandName="Quick Fix - Qualify field access" description="Invokes quick assist and selects 'Qualify field access'" category="_7hvGfgzgEe-B4KaCxyT1rA"/>
  <commands xmi:id="_7hzYMQzgEe-B4KaCxyT1rA" elementId="org.eclipse.ui.window.newEditor" commandName="Clone Editor" description="Open another editor on the active editor's input" category="_7hvGcQzgEe-B4KaCxyT1rA"/>
  <commands xmi:id="_7hzYMgzgEe-B4KaCxyT1rA" elementId="org.eclipse.debug.ui.commands.Disconnect" commandName="Disconnect" description="Disconnect" category="_7hvGdwzgEe-B4KaCxyT1rA"/>
  <commands xmi:id="_7hzYMwzgEe-B4KaCxyT1rA" elementId="org.eclipse.lsp4e.format" commandName="Format" category="_7hvGawzgEe-B4KaCxyT1rA"/>
  <commands xmi:id="_7hzYNAzgEe-B4KaCxyT1rA" elementId="org.eclipse.search.ui.openSearchDialog" commandName="Open Search Dialog" description="Open the Search dialog" category="_7hvGdgzgEe-B4KaCxyT1rA"/>
  <commands xmi:id="_7hzYNQzgEe-B4KaCxyT1rA" elementId="org.eclipse.ui.edit.text.contentAssist.proposals" commandName="Content Assist" description="Content Assist" category="_7hvGYwzgEe-B4KaCxyT1rA"/>
  <commands xmi:id="_7hzYNgzgEe-B4KaCxyT1rA" elementId="org.eclipse.jdt.ui.edit.text.java.search.write.access.in.workspace" commandName="Write Access in Workspace" description="Search for write references to the selected element in the workspace" category="_7hvGdgzgEe-B4KaCxyT1rA"/>
  <commands xmi:id="_7hzYNwzgEe-B4KaCxyT1rA" elementId="org.eclipse.ui.navigate.up" commandName="Up" description="Navigate up one level" category="_7hvGaQzgEe-B4KaCxyT1rA"/>
  <commands xmi:id="_7hzYOAzgEe-B4KaCxyT1rA" elementId="org.eclipse.ui.window.activateEditor" commandName="Activate Editor" description="Activate the editor" category="_7hvGcQzgEe-B4KaCxyT1rA"/>
  <commands xmi:id="_7hzYOQzgEe-B4KaCxyT1rA" elementId="org.eclipse.m2e.core.ui.command.addPlugin" commandName="Add Maven Plugin" description="Add Maven plugin" category="_7hvGYwzgEe-B4KaCxyT1rA"/>
  <commands xmi:id="_7hzYOgzgEe-B4KaCxyT1rA" elementId="org.eclipse.ui.navigate.removeFromWorkingSet" commandName="Remove From Working Set" description="Removes the selected object from a working set." category="_7hvGYwzgEe-B4KaCxyT1rA"/>
  <commands xmi:id="_7hzYOwzgEe-B4KaCxyT1rA" elementId="org.eclipse.jdt.ui.edit.text.java.modify.method.parameters" commandName="Change Method Signature" description="Change method signature includes parameter names and parameter order" category="_7hvGcgzgEe-B4KaCxyT1rA"/>
  <commands xmi:id="_7hzYPAzgEe-B4KaCxyT1rA" elementId="org.eclipse.ui.edit.text.delete.line.to.end" commandName="Delete to End of Line" description="Delete to the end of a line of text" category="_7hvGaAzgEe-B4KaCxyT1rA"/>
  <commands xmi:id="_7hzYPQzgEe-B4KaCxyT1rA" elementId="org.eclipse.egit.ui.RepositoriesLinkWithSelection" commandName="Toggle &quot;Link with Editor and Selection&quot; (Git Repositories View)" category="_7hvGegzgEe-B4KaCxyT1rA"/>
  <commands xmi:id="_7hzYPgzgEe-B4KaCxyT1rA" elementId="org.eclipse.eclemma.ui.mergeSessions" commandName="Merge Sessions" category="_7hvGbAzgEe-B4KaCxyT1rA"/>
  <commands xmi:id="_7hzYPwzgEe-B4KaCxyT1rA" elementId="org.eclipse.jdt.ui.correction.extractLocal.assist" commandName="Quick Assist - Extract local variable (replace all occurrences)" description="Invokes quick assist and selects 'Extract local variable (replace all occurrences)'" category="_7hvGfgzgEe-B4KaCxyT1rA"/>
  <commands xmi:id="_7hzYQAzgEe-B4KaCxyT1rA" elementId="org.eclipse.debug.ui.commands.Terminate" commandName="Terminate" description="Terminate" category="_7hvGdwzgEe-B4KaCxyT1rA"/>
  <commands xmi:id="_7hzYQQzgEe-B4KaCxyT1rA" elementId="org.eclipse.egit.ui.team.ShowRepositoriesView" commandName="Show Git Repositories View" category="_7hvGegzgEe-B4KaCxyT1rA"/>
  <commands xmi:id="_7hzYQgzgEe-B4KaCxyT1rA" elementId="org.eclipse.help.ui.ignoreMissingPlaceholders" commandName="Do not warn of missing documentation" description="Sets the help preferences to no longer report a warning about the current set of missing documents." category="_7hvGcwzgEe-B4KaCxyT1rA"/>
  <commands xmi:id="_7hzYQwzgEe-B4KaCxyT1rA" elementId="org.eclipse.ui.ide.deleteCompleted" commandName="Delete Completed Tasks" description="Delete the tasks marked as completed" category="_7hvGgAzgEe-B4KaCxyT1rA"/>
  <commands xmi:id="_7hzYRAzgEe-B4KaCxyT1rA" elementId="org.eclipse.compare.compareWithOther" commandName="Compare With Other Resource" description="Compare resources, clipboard contents or editors" category="_7hvGbwzgEe-B4KaCxyT1rA"/>
  <commands xmi:id="_7hzYRQzgEe-B4KaCxyT1rA" elementId="org.eclipse.tm4e.languageconfiguration.addBlockCommentCommand" commandName="Add Block Comment" category="_7hvGYgzgEe-B4KaCxyT1rA"/>
  <commands xmi:id="_7hzYRgzgEe-B4KaCxyT1rA" elementId="org.eclipse.jdt.ui.edit.text.java.add.javadoc.comment" commandName="Add Javadoc Comment" description="Add a Javadoc comment stub to the member element" category="_7hvGfgzgEe-B4KaCxyT1rA"/>
  <commands xmi:id="_7hzYRwzgEe-B4KaCxyT1rA" elementId="org.eclipse.egit.ui.team.CreatePatch" commandName="Create Patch..." category="_7hvGegzgEe-B4KaCxyT1rA"/>
  <commands xmi:id="_7hzYSAzgEe-B4KaCxyT1rA" elementId="org.eclipse.ui.editors.revisions.author.toggle" commandName="Toggle Revision Author Display" description="Toggles the display of the revision author" category="_7hvGaAzgEe-B4KaCxyT1rA"/>
  <commands xmi:id="_7hzYSQzgEe-B4KaCxyT1rA" elementId="org.eclipse.ui.edit.text.goto.windowEnd" commandName="Window End" description="Go to the end of the window" category="_7hvGaAzgEe-B4KaCxyT1rA"/>
  <commands xmi:id="_7hzYSgzgEe-B4KaCxyT1rA" elementId="org.eclipse.egit.ui.RebaseInteractiveCurrent" commandName="Interactive Rebase" category="_7hvGgAzgEe-B4KaCxyT1rA"/>
  <commands xmi:id="_7hzYSwzgEe-B4KaCxyT1rA" elementId="org.eclipse.ui.perspectives.showPerspective" commandName="Show Perspective" description="Show a particular perspective" category="_7hvGewzgEe-B4KaCxyT1rA">
    <parameters xmi:id="_7hzYTAzgEe-B4KaCxyT1rA" elementId="org.eclipse.ui.perspectives.showPerspective.perspectiveId" name="Parameter"/>
    <parameters xmi:id="_7hzYTQzgEe-B4KaCxyT1rA" elementId="org.eclipse.ui.perspectives.showPerspective.newWindow" name="In New Window"/>
  </commands>
  <commands xmi:id="_7hzYTgzgEe-B4KaCxyT1rA" elementId="org.eclipse.ui.window.openEditorDropDown" commandName="Quick Switch Editor" description="Open the editor drop down list" category="_7hvGcQzgEe-B4KaCxyT1rA"/>
  <commands xmi:id="_7hzYTwzgEe-B4KaCxyT1rA" elementId="AnsiConsole.command.copy_with_escapes" commandName="Copy Text With ANSI Escapes" description="Copy the console content to clipboard, including the escape sequences" category="_7hvGagzgEe-B4KaCxyT1rA"/>
  <commands xmi:id="_7hzYUAzgEe-B4KaCxyT1rA" elementId="org.eclipse.ui.edit.text.goto.line" commandName="Go to Line" description="Go to a specified line of text" category="_7hvGaQzgEe-B4KaCxyT1rA"/>
  <commands xmi:id="_7hzYUQzgEe-B4KaCxyT1rA" elementId="org.eclipse.ui.editors.quickdiff.revert" commandName="Revert Lines" description="Revert the current selection, block or deleted lines" category="_7hvGaAzgEe-B4KaCxyT1rA"/>
  <commands xmi:id="_7hzYUgzgEe-B4KaCxyT1rA" elementId="org.eclipse.ui.edit.text.deleteNextWord" commandName="Delete Next Word" description="Delete the next word" category="_7hvGaAzgEe-B4KaCxyT1rA"/>
  <commands xmi:id="_7hzYUwzgEe-B4KaCxyT1rA" elementId="org.eclipse.jdt.debug.ui.javaAppletShortcut.debug" commandName="Debug Java Applet" description="Debug Java Applet" category="_7hvGdwzgEe-B4KaCxyT1rA"/>
  <commands xmi:id="_7hzYVAzgEe-B4KaCxyT1rA" elementId="org.eclipse.jdt.ui.edit.text.java.toggleMarkOccurrences" commandName="Toggle Mark Occurrences" description="Toggles mark occurrences in Java editors" category="_7hvGfgzgEe-B4KaCxyT1rA"/>
  <commands xmi:id="_7hzYVQzgEe-B4KaCxyT1rA" elementId="org.eclipse.ui.edit.text.select.lineUp" commandName="Select Line Up" description="Extend the selection to the previous line of text" category="_7hvGaAzgEe-B4KaCxyT1rA"/>
  <commands xmi:id="_7hzYVgzgEe-B4KaCxyT1rA" elementId="org.eclipse.egit.ui.SkipRebase" commandName="Skip commit and continue" category="_7hvGegzgEe-B4KaCxyT1rA"/>
  <commands xmi:id="_7hzYVwzgEe-B4KaCxyT1rA" elementId="org.eclipse.jdt.ui.edit.text.java.replace.invocations" commandName="Replace Invocations" description="Replace invocations of the selected method" category="_7hvGcgzgEe-B4KaCxyT1rA"/>
  <commands xmi:id="_7hzYWAzgEe-B4KaCxyT1rA" elementId="org.eclipse.jdt.ui.edit.text.java.search.declarations.in.hierarchy" commandName="Declaration in Hierarchy" description="Search for declarations of the selected element in its hierarchy" category="_7hvGdgzgEe-B4KaCxyT1rA"/>
  <commands xmi:id="_7hzYWQzgEe-B4KaCxyT1rA" elementId="org.eclipse.egit.ui.history.SetQuickdiffBaseline" commandName="Set quickdiff baseline" category="_7hvGgAzgEe-B4KaCxyT1rA"/>
  <commands xmi:id="_7hzYWgzgEe-B4KaCxyT1rA" elementId="org.eclipse.ui.edit.undo" commandName="Undo" description="Undo the last operation" category="_7hvGYwzgEe-B4KaCxyT1rA"/>
  <commands xmi:id="_7hzYWwzgEe-B4KaCxyT1rA" elementId="org.eclipse.egit.ui.team.submodule.add" commandName="Add Submodule" category="_7hvGegzgEe-B4KaCxyT1rA"/>
  <commands xmi:id="_7hzYXAzgEe-B4KaCxyT1rA" elementId="org.eclipse.ui.edit.text.cut.line.to.end" commandName="Cut to End of Line" description="Cut to the end of a line of text" category="_7hvGaAzgEe-B4KaCxyT1rA"/>
  <commands xmi:id="_7hzYXQzgEe-B4KaCxyT1rA" elementId="org.eclipse.jdt.ui.correction.convertAnonymousToLocal.assist" commandName="Quick Assist - Convert anonymous to local class" description="Invokes quick assist and selects 'Convert anonymous to local class'" category="_7hvGfgzgEe-B4KaCxyT1rA"/>
  <commands xmi:id="_7hzYXgzgEe-B4KaCxyT1rA" elementId="org.eclipse.compare.copyLeftToRight" commandName="Copy from Left to Right" description="Copy Current Change from Left to Right" category="_7hvGbwzgEe-B4KaCxyT1rA"/>
  <commands xmi:id="_7hzYXwzgEe-B4KaCxyT1rA" elementId="org.eclipse.ui.file.newQuickMenu" commandName="New menu" description="Open the New menu" category="_7hvGbQzgEe-B4KaCxyT1rA"/>
  <commands xmi:id="_7hzYYAzgEe-B4KaCxyT1rA" elementId="org.eclipse.ui.project.openProject" commandName="Open Project" description="Open a project" category="_7hvGdAzgEe-B4KaCxyT1rA"/>
  <commands xmi:id="_7hzYYQzgEe-B4KaCxyT1rA" elementId="org.eclipse.debug.ui.actions.WatchCommand" commandName="Watch" description="Create a watch expression from the current selection and add it to the Expressions view" category="_7hvGgAzgEe-B4KaCxyT1rA"/>
  <commands xmi:id="_7hzYYgzgEe-B4KaCxyT1rA" elementId="org.eclipse.ui.file.openWorkspace" commandName="Switch Workspace" description="Open the workspace selection dialog" category="_7hvGbQzgEe-B4KaCxyT1rA"/>
  <commands xmi:id="_7hzYYwzgEe-B4KaCxyT1rA" elementId="org.eclipse.ui.file.closeAll" commandName="Close All" description="Close all editors" category="_7hvGbQzgEe-B4KaCxyT1rA"/>
  <commands xmi:id="_7hz-4AzgEe-B4KaCxyT1rA" elementId="org.eclipse.jdt.ui.navigate.open.type" commandName="Open Type" description="Open a type in a Java editor" category="_7hvGaQzgEe-B4KaCxyT1rA"/>
  <commands xmi:id="_7hz-4QzgEe-B4KaCxyT1rA" elementId="org.eclipse.ui.edit.cut" commandName="Cut" description="Cut the selection to the clipboard" category="_7hvGYwzgEe-B4KaCxyT1rA"/>
  <commands xmi:id="_7hz-4gzgEe-B4KaCxyT1rA" elementId="org.eclipse.egit.ui.history.ShowBlame" commandName="Show Revision Information" category="_7hvGgAzgEe-B4KaCxyT1rA"/>
  <commands xmi:id="_7hz-4wzgEe-B4KaCxyT1rA" elementId="org.eclipse.jdt.ui.edit.text.java.introduce.indirection" commandName="Introduce Indirection" description="Introduce an indirection to encapsulate invocations of a selected method" category="_7hvGcgzgEe-B4KaCxyT1rA"/>
  <commands xmi:id="_7hz-5AzgEe-B4KaCxyT1rA" elementId="org.eclipse.jdt.ui.correction.addSuppressWarnings" commandName="Quick Fix - Add @SuppressWarnings" description="Invokes quick fix and selects 'Add @SuppressWarnings' " category="_7hvGfgzgEe-B4KaCxyT1rA"/>
  <commands xmi:id="_7hz-5QzgEe-B4KaCxyT1rA" elementId="org.eclipse.egit.ui.team.Merge" commandName="Merge" category="_7hvGegzgEe-B4KaCxyT1rA"/>
  <commands xmi:id="_7hz-5gzgEe-B4KaCxyT1rA" elementId="org.eclipse.tips.ide.command.trim.open" commandName="Tip of the Day" category="_7hvGgAzgEe-B4KaCxyT1rA"/>
  <commands xmi:id="_7hz-5wzgEe-B4KaCxyT1rA" elementId="org.eclipse.ltk.ui.refactor.apply.refactoring.script" commandName="Apply Script" description="Perform refactorings from a refactoring script on the local workspace" category="_7hvGcgzgEe-B4KaCxyT1rA"/>
  <commands xmi:id="_7hz-6AzgEe-B4KaCxyT1rA" elementId="org.eclipse.egit.ui.team.ReplaceWithRef" commandName="Replace with branch, tag, or reference" category="_7hvGegzgEe-B4KaCxyT1rA"/>
  <commands xmi:id="_7hz-6QzgEe-B4KaCxyT1rA" elementId="org.eclipse.jdt.ui.edit.text.java.search.write.access.in.project" commandName="Write Access in Project" description="Search for write references to the selected element in the enclosing project" category="_7hvGdgzgEe-B4KaCxyT1rA"/>
  <commands xmi:id="_7hz-6gzgEe-B4KaCxyT1rA" elementId="org.eclipse.eclemma.ui.selectCounters" commandName="Select Counters" category="_7hvGbAzgEe-B4KaCxyT1rA">
    <parameters xmi:id="_7hz-6wzgEe-B4KaCxyT1rA" elementId="type" name="type" optional="false"/>
  </commands>
  <commands xmi:id="_7hz-7AzgEe-B4KaCxyT1rA" elementId="org.eclipse.ui.project.properties" commandName="Properties" description="Display the properties of the selected item's project " category="_7hvGdAzgEe-B4KaCxyT1rA"/>
  <commands xmi:id="_7hz-7QzgEe-B4KaCxyT1rA" elementId="org.eclipse.eclemma.ui.testNgSuiteShortcut.coverage" commandName="Coverage TestNG Suite" description="Coverage TestNG Suite" category="_7hvGdwzgEe-B4KaCxyT1rA"/>
  <commands xmi:id="_7hz-7gzgEe-B4KaCxyT1rA" elementId="org.eclipse.jdt.ui.edit.text.java.extract.superclass" commandName="Extract Superclass" description="Extract a set of members into a new superclass and try to use the new superclass" category="_7hvGcgzgEe-B4KaCxyT1rA"/>
  <commands xmi:id="_7hz-7wzgEe-B4KaCxyT1rA" elementId="org.eclipse.egit.ui.history.CompareVersionsInTree" commandName="Compare in Tree" category="_7hvGgAzgEe-B4KaCxyT1rA"/>
  <commands xmi:id="_7hz-8AzgEe-B4KaCxyT1rA" elementId="org.eclipse.epp.package.common.contribute" commandName="Contribute" description="Contribute to the development and success of the Eclipse IDE!" category="_7hvGgAzgEe-B4KaCxyT1rA"/>
  <commands xmi:id="_7hz-8QzgEe-B4KaCxyT1rA" elementId="org.eclipse.ui.edit.text.select.columnPrevious" commandName="Select Previous Column" description="Select the previous column" category="_7hvGaAzgEe-B4KaCxyT1rA"/>
  <commands xmi:id="_7hz-8gzgEe-B4KaCxyT1rA" elementId="org.eclipse.ui.edit.text.toggleShowSelectedElementOnly" commandName="Show Selected Element Only" description="Show Selected Element Only" category="_7hvGcQzgEe-B4KaCxyT1rA"/>
  <commands xmi:id="_7hz-8wzgEe-B4KaCxyT1rA" elementId="org.eclipse.egit.ui.internal.merge.ToggleCurrentChangesCommand" commandName="Ignore Changes from Ancestor to Current Version" description="Toggle ignoring changes only between the ancestor and the current version in a three-way merge comparison" category="_7hvGegzgEe-B4KaCxyT1rA"/>
  <commands xmi:id="_7hz-9AzgEe-B4KaCxyT1rA" elementId="org.eclipse.jdt.junit.junitShortcut.rerunFailedFirst" commandName="Rerun JUnit Test - Failures First" description="Rerun JUnit Test - Failures First" category="_7hvGdwzgEe-B4KaCxyT1rA"/>
  <commands xmi:id="_7hz-9QzgEe-B4KaCxyT1rA" elementId="org.eclipse.jdt.ui.correction.extractLocalNotReplaceOccurrences.assist" commandName="Quick Assist - Extract local variable" description="Invokes quick assist and selects 'Extract local variable'" category="_7hvGfgzgEe-B4KaCxyT1rA"/>
  <commands xmi:id="_7hz-9gzgEe-B4KaCxyT1rA" elementId="org.eclipse.ui.file.export" commandName="Export" description="Export" category="_7hvGbQzgEe-B4KaCxyT1rA">
    <parameters xmi:id="_7hz-9wzgEe-B4KaCxyT1rA" elementId="exportWizardId" name="Export Wizard"/>
  </commands>
  <commands xmi:id="_7hz--AzgEe-B4KaCxyT1rA" elementId="org.eclipse.egit.ui.RepositoriesToggleBranchHierarchy" commandName="Toggle Branch Representation" category="_7hvGegzgEe-B4KaCxyT1rA"/>
  <commands xmi:id="_7hz--QzgEe-B4KaCxyT1rA" elementId="org.eclipse.jdt.ui.edit.text.java.search.implementors.in.project" commandName="Implementors in Project" description="Search for implementors of the selected interface in the enclosing project" category="_7hvGdgzgEe-B4KaCxyT1rA"/>
  <commands xmi:id="_7hz--gzgEe-B4KaCxyT1rA" elementId="org.eclipse.egit.ui.team.ApplyPatch" commandName="Apply Patch" category="_7hvGegzgEe-B4KaCxyT1rA"/>
  <commands xmi:id="_7hz--wzgEe-B4KaCxyT1rA" elementId="org.eclipse.ltk.ui.refactoring.commands.deleteResources" commandName="Delete Resources" description="Delete the selected resources and notify LTK participants." category="_7hvGfAzgEe-B4KaCxyT1rA"/>
  <commands xmi:id="_7hz-_AzgEe-B4KaCxyT1rA" elementId="org.eclipse.ui.file.print" commandName="Print" description="Print" category="_7hvGbQzgEe-B4KaCxyT1rA"/>
  <commands xmi:id="_7hz-_QzgEe-B4KaCxyT1rA" elementId="org.eclipse.jdt.debug.ui.commands.AllReferences" commandName="All References" description="Inspect all references to the selected object" category="_7hvGdwzgEe-B4KaCxyT1rA"/>
  <commands xmi:id="_7hz-_gzgEe-B4KaCxyT1rA" elementId="org.eclipse.jdt.junit.junitShortcut.rerunLast" commandName="Rerun JUnit Test" description="Rerun JUnit Test" category="_7hvGdwzgEe-B4KaCxyT1rA"/>
  <commands xmi:id="_7hz-_wzgEe-B4KaCxyT1rA" elementId="org.eclipse.jdt.ui.JavaPerspective" commandName="Java" description="Show the Java perspective" category="_7hvGewzgEe-B4KaCxyT1rA"/>
  <commands xmi:id="_7hz_AAzgEe-B4KaCxyT1rA" elementId="org.eclipse.ui.edit.text.select.selectMultiSelectionDown" commandName="Multi selection down relative to anchor selection  " description="Search next matching region and add it to the current selection, or remove first element from current multi-selection " category="_7hvGaAzgEe-B4KaCxyT1rA"/>
  <commands xmi:id="_7hz_AQzgEe-B4KaCxyT1rA" elementId="org.eclipse.ui.edit.text.showRulerContextMenu" commandName="Show Ruler Context Menu" description="Show the context menu for the ruler" category="_7hvGcQzgEe-B4KaCxyT1rA"/>
  <commands xmi:id="_7hz_AgzgEe-B4KaCxyT1rA" elementId="org.eclipse.jdt.ui.edit.text.java.indent" commandName="Correct Indentation" description="Corrects the indentation of the selected lines" category="_7hvGfgzgEe-B4KaCxyT1rA"/>
  <commands xmi:id="_7hz_AwzgEe-B4KaCxyT1rA" elementId="org.eclipse.jdt.ui.edit.text.java.search.references.in.working.set" commandName="References in Working Set" description="Search for references to the selected element in a working set" category="_7hvGdgzgEe-B4KaCxyT1rA"/>
  <commands xmi:id="_7hz_BAzgEe-B4KaCxyT1rA" elementId="org.eclipse.ui.ide.copyConfigCommand" commandName="Copy Configuration Data To Clipboard" description="Copies the configuration data (system properties, installed bundles, etc) to the clipboard." category="_7hvGYwzgEe-B4KaCxyT1rA"/>
  <commands xmi:id="_7hz_BQzgEe-B4KaCxyT1rA" elementId="org.eclipse.ui.edit.text.folding.collapse" commandName="Collapse" description="Collapses the folded region at the current selection" category="_7hvGaAzgEe-B4KaCxyT1rA"/>
  <commands xmi:id="_7hz_BgzgEe-B4KaCxyT1rA" elementId="org.eclipse.epp.mpc.ui.command.showFavorites" commandName="Eclipse Marketplace Favorites" description="Open Marketplace Favorites" category="_7hvGgAzgEe-B4KaCxyT1rA"/>
  <commands xmi:id="_7hz_BwzgEe-B4KaCxyT1rA" elementId="org.eclipse.ui.edit.text.smartEnterInverse" commandName="Insert Line Above Current Line" description="Adds a new line above the current line" category="_7hvGaAzgEe-B4KaCxyT1rA"/>
  <commands xmi:id="_7hz_CAzgEe-B4KaCxyT1rA" elementId="org.eclipse.ui.navigate.forwardHistory" commandName="Forward History" description="Move forward in the editor navigation history" category="_7hvGaQzgEe-B4KaCxyT1rA"/>
  <commands xmi:id="_7hz_CQzgEe-B4KaCxyT1rA" elementId="org.eclipse.ui.window.spy" commandName="Show Contributing Plug-in" description="Shows contribution information for the currently selected element" category="_7hvGcQzgEe-B4KaCxyT1rA"/>
  <commands xmi:id="_7hz_CgzgEe-B4KaCxyT1rA" elementId="org.eclipse.ui.help.helpSearch" commandName="Help Search" description="Open the help search" category="_7hvGcwzgEe-B4KaCxyT1rA"/>
  <commands xmi:id="_7hz_CwzgEe-B4KaCxyT1rA" elementId="org.eclipse.jdt.ui.edit.text.java.infer.type.arguments" commandName="Infer Generic Type Arguments" description="Infer type arguments for references to generic classes and remove unnecessary casts" category="_7hvGcgzgEe-B4KaCxyT1rA"/>
  <commands xmi:id="_7hz_DAzgEe-B4KaCxyT1rA" elementId="org.eclipse.search.ui.performTextSearchProject" commandName="Find Text in Project" description="Searches the files in the project for specific text." category="_7hvGdgzgEe-B4KaCxyT1rA"/>
  <commands xmi:id="_7hz_DQzgEe-B4KaCxyT1rA" elementId="org.eclipse.ui.edit.text.goto.lineDown" commandName="Line Down" description="Go down one line of text" category="_7hvGaAzgEe-B4KaCxyT1rA"/>
  <commands xmi:id="_7hz_DgzgEe-B4KaCxyT1rA" elementId="org.eclipse.ui.project.rebuildAll" commandName="Rebuild All" description="Rebuild all projects" category="_7hvGdAzgEe-B4KaCxyT1rA"/>
  <commands xmi:id="_7hz_DwzgEe-B4KaCxyT1rA" elementId="org.eclipse.m2e.actions.LifeCycleClean.run" commandName="Run Maven Clean" description="Run Maven Clean" category="_7hvGdwzgEe-B4KaCxyT1rA"/>
  <commands xmi:id="_7hz_EAzgEe-B4KaCxyT1rA" elementId="org.eclipse.jdt.ui.edit.text.java.surround.with.try.with.resources" commandName="Surround with try-with-resources Block" description="Surround the selected text with a try-with-resources block" category="_7hvGfgzgEe-B4KaCxyT1rA"/>
  <commands xmi:id="_7hz_EQzgEe-B4KaCxyT1rA" elementId="org.eclipse.jdt.ui.edit.text.java.quick.format" commandName="Format Element" description="Format enclosing text element" category="_7hvGfgzgEe-B4KaCxyT1rA"/>
  <commands xmi:id="_7hz_EgzgEe-B4KaCxyT1rA" elementId="org.eclipse.ui.edit.text.gotoLastEditPosition" commandName="Previous Edit Location" description="Previous edit location" category="_7hvGaQzgEe-B4KaCxyT1rA"/>
  <commands xmi:id="_7hz_EwzgEe-B4KaCxyT1rA" elementId="org.eclipse.ui.edit.text.open.hyperlink" commandName="Open Hyperlink" description="Opens the hyperlink at the caret location or opens a chooser if more than one hyperlink is available" category="_7hvGaAzgEe-B4KaCxyT1rA"/>
  <commands xmi:id="_7hz_FAzgEe-B4KaCxyT1rA" elementId="org.eclipse.mylyn.wikitext.ui.convertToEclipseHelpCommand" commandName="Generate Eclipse Help (*.html and *-toc.xml)" category="_7hvGgAzgEe-B4KaCxyT1rA"/>
  <commands xmi:id="_7hz_FQzgEe-B4KaCxyT1rA" elementId="org.eclipse.debug.ui.command.prevpage" commandName="Previous Page of Memory" description="Load previous page of memory" category="_7hvGdwzgEe-B4KaCxyT1rA"/>
  <commands xmi:id="_7hz_FgzgEe-B4KaCxyT1rA" elementId="org.eclipse.jdt.debug.ui.commands.ForceReturn" commandName="Force Return" description="Forces return from method with value of selected expression " category="_7hvGdwzgEe-B4KaCxyT1rA"/>
  <commands xmi:id="_7hz_FwzgEe-B4KaCxyT1rA" elementId="org.eclipse.ui.edit.text.openLocalFile" commandName="Open File..." description="Open a file" category="_7hvGbQzgEe-B4KaCxyT1rA"/>
  <commands xmi:id="_7hz_GAzgEe-B4KaCxyT1rA" elementId="org.eclipse.egit.ui.team.Disconnect" commandName="Disconnect" category="_7hvGegzgEe-B4KaCxyT1rA"/>
  <commands xmi:id="_7hz_GQzgEe-B4KaCxyT1rA" elementId="org.eclipse.ui.ide.configureFilters" commandName="Filters..." description="Configure the filters to apply to the markers view" category="_7hvGgAzgEe-B4KaCxyT1rA"/>
  <commands xmi:id="_7hz_GgzgEe-B4KaCxyT1rA" elementId="org.eclipse.eclemma.ui.importSession" commandName="Import Session..." category="_7hvGbAzgEe-B4KaCxyT1rA"/>
  <commands xmi:id="_7hz_GwzgEe-B4KaCxyT1rA" elementId="org.eclipse.ui.navigate.previousTab" commandName="Previous Tab" description="Switch to the previous tab" category="_7hvGaQzgEe-B4KaCxyT1rA"/>
  <commands xmi:id="_7hz_HAzgEe-B4KaCxyT1rA" elementId="org.eclipse.jdt.ui.edit.text.java.select.previous" commandName="Select Previous Element" description="Expand selection to include previous sibling" category="_7hvGYwzgEe-B4KaCxyT1rA"/>
  <commands xmi:id="_7hz_HQzgEe-B4KaCxyT1rA" elementId="org.eclipse.lsp4e.toggleSortOutline" commandName="Sort" category="_7hvGawzgEe-B4KaCxyT1rA"/>
  <commands xmi:id="_7hz_HgzgEe-B4KaCxyT1rA" elementId="org.eclipse.ui.dialogs.openMessageDialog" commandName="Open Message Dialog" description="Open a Message Dialog" category="_7hvGeAzgEe-B4KaCxyT1rA">
    <parameters xmi:id="_7hz_HwzgEe-B4KaCxyT1rA" elementId="title" name="Title"/>
    <parameters xmi:id="_7hz_IAzgEe-B4KaCxyT1rA" elementId="message" name="Message"/>
    <parameters xmi:id="_7hz_IQzgEe-B4KaCxyT1rA" elementId="imageType" name="Image Type Constant" typeId="org.eclipse.ui.dialogs.Integer"/>
    <parameters xmi:id="_7hz_IgzgEe-B4KaCxyT1rA" elementId="defaultIndex" name="Default Button Index" typeId="org.eclipse.ui.dialogs.Integer"/>
    <parameters xmi:id="_7hz_IwzgEe-B4KaCxyT1rA" elementId="buttonLabel0" name="First Button Label"/>
    <parameters xmi:id="_7hz_JAzgEe-B4KaCxyT1rA" elementId="buttonLabel1" name="Second Button Label"/>
    <parameters xmi:id="_7hz_JQzgEe-B4KaCxyT1rA" elementId="buttonLabel2" name="Third Button Label"/>
    <parameters xmi:id="_7hz_JgzgEe-B4KaCxyT1rA" elementId="buttonLabel3" name="Fourth Button Label"/>
    <parameters xmi:id="_7hz_JwzgEe-B4KaCxyT1rA" elementId="cancelReturns" name="Return Value on Cancel"/>
  </commands>
  <commands xmi:id="_7hz_KAzgEe-B4KaCxyT1rA" elementId="org.eclipse.ui.genericeditor.findReferences" commandName="Find References" description="Find other code items referencing the current selected item." category="_7hvGgAzgEe-B4KaCxyT1rA"/>
  <commands xmi:id="_7hz_KQzgEe-B4KaCxyT1rA" elementId="org.eclipse.ui.edit.text.goto.lineEnd" commandName="Line End" description="Go to the end of the line of text" category="_7hvGaAzgEe-B4KaCxyT1rA"/>
  <commands xmi:id="_7hz_KgzgEe-B4KaCxyT1rA" elementId="org.eclipse.ui.file.refresh" commandName="Refresh" description="Refresh the selected items" category="_7hvGbQzgEe-B4KaCxyT1rA"/>
  <commands xmi:id="_7hz_KwzgEe-B4KaCxyT1rA" elementId="org.eclipse.egit.ui.team.ReplaceWithOurs" commandName="Replace Conflicting Files with Our Revision" category="_7hvGegzgEe-B4KaCxyT1rA"/>
  <commands xmi:id="_7hz_LAzgEe-B4KaCxyT1rA" elementId="org.eclipse.egit.ui.RepositoriesViewChangeCredentials" commandName="Change Credentials" category="_7hvGegzgEe-B4KaCxyT1rA"/>
  <commands xmi:id="_7hz_LQzgEe-B4KaCxyT1rA" elementId="org.eclipse.jdt.ui.correction.extractMethodInplace.assist" commandName="Quick Assist - Extract method" description="Invokes quick assist and selects 'Extract to method'" category="_7hvGfgzgEe-B4KaCxyT1rA"/>
  <commands xmi:id="_7hz_LgzgEe-B4KaCxyT1rA" elementId="org.eclipse.oomph.p2.ui.SearchRepositories" commandName="Search Repositories" category="_7hvGeQzgEe-B4KaCxyT1rA"/>
  <commands xmi:id="_7hz_LwzgEe-B4KaCxyT1rA" elementId="org.eclipse.debug.ui.commands.RunLast" commandName="Run" description="Launch in run mode" category="_7hvGdwzgEe-B4KaCxyT1rA"/>
  <commands xmi:id="_7hz_MAzgEe-B4KaCxyT1rA" elementId="org.eclipse.ui.window.closeAllPerspectives" commandName="Close All Perspectives" description="Close all open perspectives" category="_7hvGcQzgEe-B4KaCxyT1rA"/>
  <commands xmi:id="_7hz_MQzgEe-B4KaCxyT1rA" elementId="org.eclipse.ui.externalTools.commands.OpenExternalToolsConfigurations" commandName="External Tools..." description="Open external tools launch configuration dialog" category="_7hvGdwzgEe-B4KaCxyT1rA"/>
  <commands xmi:id="_7hz_MgzgEe-B4KaCxyT1rA" elementId="org.eclipse.debug.ui.commands.TerminateAll" commandName="Terminate/Disconnect All" description="Terminate/Disconnect All" category="_7hvGdwzgEe-B4KaCxyT1rA"/>
  <commands xmi:id="_7hz_MwzgEe-B4KaCxyT1rA" elementId="org.eclipse.jdt.debug.ui.command.OpenFromClipboard" commandName="Open from Clipboard" description="Opens a Java element or a Java stack trace from clipboard" category="_7hvGaQzgEe-B4KaCxyT1rA"/>
  <commands xmi:id="_7hz_NAzgEe-B4KaCxyT1rA" elementId="org.eclipse.ui.edit.text.deletePrevious" commandName="Delete Previous" description="Delete the previous character" category="_7hvGaAzgEe-B4KaCxyT1rA"/>
  <commands xmi:id="_7hz_NQzgEe-B4KaCxyT1rA" elementId="org.eclipse.ui.edit.text.select.lineStart" commandName="Select Line Start" description="Select to the beginning of the line of text" category="_7hvGaAzgEe-B4KaCxyT1rA"/>
  <commands xmi:id="_7hz_NgzgEe-B4KaCxyT1rA" elementId="org.eclipse.egit.ui.commit.Reword" commandName="Reword Commit" category="_7hvGgAzgEe-B4KaCxyT1rA"/>
  <commands xmi:id="_7hz_NwzgEe-B4KaCxyT1rA" elementId="org.eclipse.egit.ui.team.CompareWithPrevious" commandName="Compare with Previous Revision" category="_7hvGegzgEe-B4KaCxyT1rA"/>
  <commands xmi:id="_7hz_OAzgEe-B4KaCxyT1rA" elementId="org.eclipse.ui.editors.lineNumberToggle" commandName="Show Line Numbers" description="Toggle display of line numbers" category="_7hvGaAzgEe-B4KaCxyT1rA"/>
  <commands xmi:id="_7hz_OQzgEe-B4KaCxyT1rA" elementId="org.eclipse.ui.edit.text.select.columnNext" commandName="Select Next Column" description="Select the next column" category="_7hvGaAzgEe-B4KaCxyT1rA"/>
  <commands xmi:id="_7hz_OgzgEe-B4KaCxyT1rA" elementId="org.eclipse.jdt.ui.edit.text.java.search.read.access.in.workspace" commandName="Read Access in Workspace" description="Search for read references to the selected element in the workspace" category="_7hvGdgzgEe-B4KaCxyT1rA"/>
  <commands xmi:id="_7hz_OwzgEe-B4KaCxyT1rA" elementId="org.eclipse.debug.ui.commands.TerminateAndRelaunch" commandName="Terminate and Relaunch" description="Terminate and Relaunch" category="_7hvGdwzgEe-B4KaCxyT1rA"/>
  <commands xmi:id="_7hz_PAzgEe-B4KaCxyT1rA" elementId="org.eclipse.jdt.ui.JavaHierarchyPerspective" commandName="Java Type Hierarchy" description="Show the Java Type Hierarchy perspective" category="_7hvGewzgEe-B4KaCxyT1rA"/>
  <commands xmi:id="_7hz_PQzgEe-B4KaCxyT1rA" elementId="org.eclipse.egit.ui.RepositoriesToggleBranchCommit" commandName="Toggle Latest Branch Commit" category="_7hvGegzgEe-B4KaCxyT1rA"/>
  <commands xmi:id="_7hz_PgzgEe-B4KaCxyT1rA" elementId="org.eclipse.tm.terminal.paste" commandName="Paste" category="_7hvGdQzgEe-B4KaCxyT1rA"/>
  <commands xmi:id="_7hz_PwzgEe-B4KaCxyT1rA" elementId="org.eclipse.egit.ui.history.PushCommit" commandName="Push Commit..." category="_7hvGgAzgEe-B4KaCxyT1rA"/>
  <commands xmi:id="_7hz_QAzgEe-B4KaCxyT1rA" elementId="org.eclipse.jdt.ui.edit.text.java.surround.with.try.multicatch" commandName="Surround with try/multi-catch Block" description="Surround the selected text with a try/multi-catch block" category="_7hvGfgzgEe-B4KaCxyT1rA"/>
  <commands xmi:id="_7hz_QQzgEe-B4KaCxyT1rA" elementId="org.eclipse.egit.ui.team.Tag" commandName="Create Tag..." category="_7hvGegzgEe-B4KaCxyT1rA"/>
  <commands xmi:id="_7hz_QgzgEe-B4KaCxyT1rA" elementId="org.eclipse.egit.ui.team.NoAssumeUnchanged" commandName="No Assume Unchanged" category="_7hvGegzgEe-B4KaCxyT1rA"/>
  <commands xmi:id="_7hz_QwzgEe-B4KaCxyT1rA" elementId="org.eclipse.ui.ide.showInSystemExplorer" commandName="Show In (System Explorer)" description="Show in system's explorer (file manager)" category="_7hvGaQzgEe-B4KaCxyT1rA">
    <parameters xmi:id="_7hz_RAzgEe-B4KaCxyT1rA" elementId="org.eclipse.ui.ide.showInSystemExplorer.path" name="Resource System Path Parameter"/>
  </commands>
  <commands xmi:id="_7hz_RQzgEe-B4KaCxyT1rA" elementId="org.eclipse.ui.edit.text.select.lineDown" commandName="Select Line Down" description="Extend the selection to the next line of text" category="_7hvGaAzgEe-B4KaCxyT1rA"/>
  <commands xmi:id="_7hz_RgzgEe-B4KaCxyT1rA" elementId="org.eclipse.debug.ui.commands.RemoveAllBreakpoints" commandName="Remove All Breakpoints" description="Removes all breakpoints" category="_7hvGdwzgEe-B4KaCxyT1rA"/>
  <commands xmi:id="_7hz_RwzgEe-B4KaCxyT1rA" elementId="org.eclipse.jdt.ui.edit.text.java.sort.members" commandName="Sort Members" description="Sort all members using the member order preference" category="_7hvGfgzgEe-B4KaCxyT1rA"/>
  <commands xmi:id="_7hz_SAzgEe-B4KaCxyT1rA" elementId="org.eclipse.ui.navigator.resources.nested.changeProjectPresentation" commandName="P&amp;rojects Presentation" category="_7hvGgAzgEe-B4KaCxyT1rA">
    <parameters xmi:id="_7hz_SQzgEe-B4KaCxyT1rA" elementId="org.eclipse.ui.navigator.resources.nested.enabled" name="&amp;Hierarchical"/>
    <parameters xmi:id="_7hz_SgzgEe-B4KaCxyT1rA" elementId="org.eclipse.ui.commands.radioStateParameter" name="Nested Project view - Radio State" optional="false"/>
  </commands>
  <commands xmi:id="_7hz_SwzgEe-B4KaCxyT1rA" elementId="org.eclipse.ui.window.showKeyAssist" commandName="Show Key Assist" description="Show the key assist dialog" category="_7hvGcQzgEe-B4KaCxyT1rA"/>
  <commands xmi:id="_7hz_TAzgEe-B4KaCxyT1rA" elementId="org.eclipse.ui.genericeditor.togglehighlight" commandName="Toggle Highlight" category="_7hvGgAzgEe-B4KaCxyT1rA"/>
  <commands xmi:id="_7hz_TQzgEe-B4KaCxyT1rA" elementId="org.eclipse.ui.edit.text.lowerCase" commandName="To Lower Case" description="Changes the selection to lower case" category="_7hvGaAzgEe-B4KaCxyT1rA"/>
  <commands xmi:id="_7hz_TgzgEe-B4KaCxyT1rA" elementId="org.eclipse.egit.ui.team.CompareWithIndex" commandName="Compare with Index" category="_7hvGegzgEe-B4KaCxyT1rA"/>
  <commands xmi:id="_7hz_TwzgEe-B4KaCxyT1rA" elementId="org.eclipse.m2e.discovery.ui" commandName="m2e Marketplace" category="_7hvGgAzgEe-B4KaCxyT1rA"/>
  <commands xmi:id="_7hz_UAzgEe-B4KaCxyT1rA" elementId="org.eclipse.ui.edit.text.zoomOut" commandName="Zoom Out" description="Zoom out text, decrease default font size for text editors" category="_7hvGaAzgEe-B4KaCxyT1rA"/>
  <commands xmi:id="_7hz_UQzgEe-B4KaCxyT1rA" elementId="org.eclipse.jdt.ui.edit.text.java.introduce.parameter.object" commandName="Introduce Parameter Object" description="Introduce a parameter object to a selected method" category="_7hvGcgzgEe-B4KaCxyT1rA"/>
  <commands xmi:id="_7hz_UgzgEe-B4KaCxyT1rA" elementId="org.eclipse.ui.file.save" commandName="Save" description="Save the current contents" category="_7hvGbQzgEe-B4KaCxyT1rA"/>
  <commands xmi:id="_7hz_UwzgEe-B4KaCxyT1rA" elementId="org.eclipse.jdt.ui.commands.openElementInEditor" commandName="Open Java Element" description="Open a Java element in its editor" category="_7hvGaQzgEe-B4KaCxyT1rA">
    <parameters xmi:id="_7hz_VAzgEe-B4KaCxyT1rA" elementId="elementRef" name="Java element reference" typeId="org.eclipse.jdt.ui.commands.javaElementReference" optional="false"/>
  </commands>
  <commands xmi:id="_7hz_VQzgEe-B4KaCxyT1rA" elementId="org.eclipse.jdt.ui.correction.assignAllParamsToNewFields.assist" commandName="Quick Assist - Assign all parameters to new fields" description="Invokes quick assist and selects 'Assign all parameters to new fields'" category="_7hvGfgzgEe-B4KaCxyT1rA"/>
  <commands xmi:id="_7hz_VgzgEe-B4KaCxyT1rA" elementId="org.eclipse.jdt.ui.edit.text.java.search.references.in.project" commandName="References in Project" description="Search for references to the selected element in the enclosing project" category="_7hvGdgzgEe-B4KaCxyT1rA"/>
  <commands xmi:id="_7hz_VwzgEe-B4KaCxyT1rA" elementId="org.eclipse.egit.ui.team.AddToIndex" commandName="Add to Index" category="_7hvGegzgEe-B4KaCxyT1rA"/>
  <commands xmi:id="_7hz_WAzgEe-B4KaCxyT1rA" elementId="org.eclipse.buildship.ui.commands.refreshtaskview" commandName="Refresh View (Gradle Tasks)" description="Refreshes the Gradle Tasks view" category="_7hvGYQzgEe-B4KaCxyT1rA"/>
  <commands xmi:id="_7hz_WQzgEe-B4KaCxyT1rA" elementId="org.eclipse.team.ui.applyPatch" commandName="Apply Patch..." description="Apply a patch to one or more workspace projects." category="_7hvGYAzgEe-B4KaCxyT1rA"/>
  <commands xmi:id="_7hz_WgzgEe-B4KaCxyT1rA" elementId="org.eclipse.buildship.ui.commands.rundefaulttasks" commandName="Run Gradle Default Tasks" description="Runs the default tasks of the selected Gradle project" category="_7hvGdwzgEe-B4KaCxyT1rA"/>
  <commands xmi:id="_7hz_WwzgEe-B4KaCxyT1rA" elementId="org.eclipse.ui.help.tipsAndTricksAction" commandName="Tips and Tricks" description="Open the tips and tricks help page" category="_7hvGcwzgEe-B4KaCxyT1rA"/>
  <commands xmi:id="_7hz_XAzgEe-B4KaCxyT1rA" elementId="org.eclipse.ui.edit.text.select.lineEnd" commandName="Select Line End" description="Select to the end of the line of text" category="_7hvGaAzgEe-B4KaCxyT1rA"/>
  <commands xmi:id="_7hz_XQzgEe-B4KaCxyT1rA" elementId="org.eclipse.eclemma.ui.removeActiveSession" commandName="Remove Active Session" category="_7hvGbAzgEe-B4KaCxyT1rA"/>
  <commands xmi:id="_7hz_XgzgEe-B4KaCxyT1rA" elementId="org.eclipse.jdt.ui.edit.text.java.format" commandName="Format" description="Format the selected text" category="_7hvGfgzgEe-B4KaCxyT1rA"/>
  <commands xmi:id="_7hz_XwzgEe-B4KaCxyT1rA" elementId="org.eclipse.ui.edit.text.smartEnter" commandName="Insert Line Below Current Line" description="Adds a new line below the current line" category="_7hvGaAzgEe-B4KaCxyT1rA"/>
  <commands xmi:id="_7hz_YAzgEe-B4KaCxyT1rA" elementId="org.eclipse.ui.edit.text.goto.lineStart" commandName="Line Start" description="Go to the start of the line of text" category="_7hvGaAzgEe-B4KaCxyT1rA"/>
  <commands xmi:id="_7hz_YQzgEe-B4KaCxyT1rA" elementId="org.eclipse.oomph.setup.editor.synchronizePreferences" commandName="Synchronize Preferences" category="_7hvGZwzgEe-B4KaCxyT1rA"/>
  <commands xmi:id="_7hz_YgzgEe-B4KaCxyT1rA" elementId="org.eclipse.egit.ui.RepositoriesViewConfigureBranch" commandName="Configure Branch" category="_7hvGegzgEe-B4KaCxyT1rA"/>
  <commands xmi:id="_7hz_YwzgEe-B4KaCxyT1rA" elementId="org.eclipse.jdt.ui.edit.text.java.move.element" commandName="Move - Refactoring " description="Move the selected element to a new location" category="_7hvGcgzgEe-B4KaCxyT1rA"/>
  <commands xmi:id="_7hz_ZAzgEe-B4KaCxyT1rA" elementId="org.eclipse.ui.edit.text.select.wordPrevious" commandName="Select Previous Word" description="Select the previous word" category="_7hvGaAzgEe-B4KaCxyT1rA"/>
  <commands xmi:id="_7hz_ZQzgEe-B4KaCxyT1rA" elementId="org.eclipse.debug.ui.commands.Suspend" commandName="Suspend" description="Suspend" category="_7hvGdwzgEe-B4KaCxyT1rA"/>
  <commands xmi:id="_7hz_ZgzgEe-B4KaCxyT1rA" elementId="org.eclipse.ui.edit.text.hippieCompletion" commandName="Word Completion" description="Context insensitive completion" category="_7hvGYwzgEe-B4KaCxyT1rA"/>
  <commands xmi:id="_7hz_ZwzgEe-B4KaCxyT1rA" elementId="org.eclipse.jdt.ui.edit.text.java.folding.collapseComments" commandName="Collapse Comments" description="Collapse all comments" category="_7hvGaAzgEe-B4KaCxyT1rA"/>
  <commands xmi:id="_7hz_aAzgEe-B4KaCxyT1rA" elementId="org.eclipse.team.ui.synchronizeLast" commandName="Repeat last synchronization" description="Repeat the last synchronization" category="_7hvGYAzgEe-B4KaCxyT1rA"/>
  <commands xmi:id="_7hz_aQzgEe-B4KaCxyT1rA" elementId="org.eclipse.debug.ui.commands.StepOver" commandName="Step Over" description="Step over" category="_7hvGdwzgEe-B4KaCxyT1rA"/>
  <commands xmi:id="_7hz_agzgEe-B4KaCxyT1rA" elementId="org.eclipse.compare.selectPreviousChange" commandName="Select Previous Change" description="Select Previous Change" category="_7hvGbwzgEe-B4KaCxyT1rA"/>
  <commands xmi:id="_7hz_awzgEe-B4KaCxyT1rA" elementId="org.eclipse.jdt.ui.generate.javadoc" commandName="Generate Javadoc" description="Generates Javadoc for a selectable set of Java resources" category="_7hvGdAzgEe-B4KaCxyT1rA"/>
  <commands xmi:id="_7hz_bAzgEe-B4KaCxyT1rA" elementId="org.eclipse.egit.ui.RepositoriesViewConfigureGerritRemote" commandName="Gerrit Configuration..." category="_7hvGegzgEe-B4KaCxyT1rA"/>
  <commands xmi:id="_7hz_bQzgEe-B4KaCxyT1rA" elementId="org.eclipse.jdt.debug.ui.commands.StepIntoSelection" commandName="Step Into Selection" description="Step into the current selected statement" category="_7hvGdwzgEe-B4KaCxyT1rA"/>
  <commands xmi:id="_7hz_bgzgEe-B4KaCxyT1rA" elementId="org.eclipse.buildship.ui.shortcut.test.run" commandName="Run Gradle Test" description="Run Gradle test based on the current selection" category="_7hvGdwzgEe-B4KaCxyT1rA"/>
  <commands xmi:id="_7hz_bwzgEe-B4KaCxyT1rA" elementId="org.eclipse.ui.ide.configureColumns" commandName="Configure Columns..." description="Configure the columns in the markers view" category="_7hvGgAzgEe-B4KaCxyT1rA"/>
  <commands xmi:id="_7hz_cAzgEe-B4KaCxyT1rA" elementId="org.eclipse.egit.ui.team.ReplaceWithCommit" commandName="Replace with commit" category="_7hvGegzgEe-B4KaCxyT1rA"/>
  <commands xmi:id="_7hz_cQzgEe-B4KaCxyT1rA" elementId="org.eclipse.tm.terminal.quickaccess" commandName="Quick Access" category="_7hvGdQzgEe-B4KaCxyT1rA"/>
  <commands xmi:id="_7hz_cgzgEe-B4KaCxyT1rA" elementId="org.eclipse.ui.file.exit" commandName="Exit" description="Exit the application" category="_7hvGbQzgEe-B4KaCxyT1rA">
    <parameters xmi:id="_7hz_cwzgEe-B4KaCxyT1rA" elementId="mayPrompt" name="may prompt"/>
  </commands>
  <commands xmi:id="_7hz_dAzgEe-B4KaCxyT1rA" elementId="org.eclipse.egit.ui.team.CompareWithHead" commandName="Compare with HEAD Revision" category="_7hvGegzgEe-B4KaCxyT1rA"/>
  <commands xmi:id="_7hz_dQzgEe-B4KaCxyT1rA" elementId="org.eclipse.egit.ui.team.CompareWithCommit" commandName="Compare with Commit..." category="_7hvGegzgEe-B4KaCxyT1rA"/>
  <commands xmi:id="_7hz_dgzgEe-B4KaCxyT1rA" elementId="org.eclipse.egit.ui.RepositoriesViewOpen" commandName="Open" category="_7hvGegzgEe-B4KaCxyT1rA"/>
  <commands xmi:id="_7hz_dwzgEe-B4KaCxyT1rA" elementId="org.eclipse.egit.ui.team.ShowHistory" commandName="Show in History" category="_7hvGegzgEe-B4KaCxyT1rA"/>
  <commands xmi:id="_7hz_eAzgEe-B4KaCxyT1rA" elementId="org.eclipse.debug.ui.commands.DebugLast" commandName="Debug" description="Launch in debug mode" category="_7hvGdwzgEe-B4KaCxyT1rA"/>
  <commands xmi:id="_7hz_eQzgEe-B4KaCxyT1rA" elementId="org.eclipse.jdt.ui.edit.text.java.toggle.codemining" commandName="Toggle Code Mining" description="Toggle Code Mining Annotations" category="_7hvGdgzgEe-B4KaCxyT1rA"/>
  <commands xmi:id="_7hz_egzgEe-B4KaCxyT1rA" elementId="org.eclipse.m2e.core.ui.command.updateProject" commandName="Update Maven Project" description="Update Maven project configuration and dependencies" category="_7hvGcQzgEe-B4KaCxyT1rA"/>
  <commands xmi:id="_7hz_ewzgEe-B4KaCxyT1rA" elementId="org.eclipse.mylyn.wikitext.ui.convertToHtmlCommand" commandName="Generate HTML" category="_7hvGgAzgEe-B4KaCxyT1rA"/>
  <commands xmi:id="_7hz_fAzgEe-B4KaCxyT1rA" elementId="org.eclipse.egit.ui.team.SimplePush" commandName="Push to Upstream" category="_7hvGegzgEe-B4KaCxyT1rA"/>
  <commands xmi:id="_7hz_fQzgEe-B4KaCxyT1rA" elementId="org.eclipse.ui.window.previousView" commandName="Previous View" description="Switch to the previous view" category="_7hvGcQzgEe-B4KaCxyT1rA"/>
  <commands xmi:id="_7hz_fgzgEe-B4KaCxyT1rA" elementId="org.eclipse.debug.ui.commands.addMemoryMonitor" commandName="Add Memory Block" description="Add memory block" category="_7hvGdwzgEe-B4KaCxyT1rA"/>
  <commands xmi:id="_7hz_fwzgEe-B4KaCxyT1rA" elementId="org.eclipse.jdt.junit.junitShortcut.run" commandName="Run JUnit Test" description="Run JUnit Test" category="_7hvGdwzgEe-B4KaCxyT1rA"/>
  <commands xmi:id="_7hz_gAzgEe-B4KaCxyT1rA" elementId="org.eclipse.jdt.ui.edit.text.java.generate.tostring" commandName="Generate toString()" description="Generates the toString() method for the type" category="_7hvGfgzgEe-B4KaCxyT1rA"/>
  <commands xmi:id="_7hz_gQzgEe-B4KaCxyT1rA" elementId="org.eclipse.jdt.ui.edit.text.java.organize.imports" commandName="Organize Imports" description="Evaluate all required imports and replace the current imports" category="_7hvGfgzgEe-B4KaCxyT1rA"/>
  <commands xmi:id="_7hz_ggzgEe-B4KaCxyT1rA" elementId="org.eclipse.egit.ui.PushHeadToGerrit" commandName="Push Current Head to Gerrit" category="_7hvGegzgEe-B4KaCxyT1rA"/>
  <commands xmi:id="_7hz_gwzgEe-B4KaCxyT1rA" elementId="org.eclipse.ui.edit.selectAll" commandName="Select All" description="Select all" category="_7hvGYwzgEe-B4KaCxyT1rA"/>
  <commands xmi:id="_7hz_hAzgEe-B4KaCxyT1rA" elementId="org.eclipse.eclemma.ui.swtBotJunitShortcut.coverage" commandName="Coverage SWTBot Test" description="Coverage SWTBot Test" category="_7hvGdwzgEe-B4KaCxyT1rA"/>
  <commands xmi:id="_7hz_hQzgEe-B4KaCxyT1rA" elementId="org.eclipse.ui.ide.markers.copyDescription" commandName="Copy Description To Clipboard" description="Copies markers description field to the clipboard" category="_7hvGYwzgEe-B4KaCxyT1rA"/>
  <commands xmi:id="_7hz_hgzgEe-B4KaCxyT1rA" elementId="org.eclipse.debug.ui.commands.DropToFrame" commandName="Drop to Frame" description="Drop to Frame" category="_7hvGdwzgEe-B4KaCxyT1rA"/>
  <commands xmi:id="_7hz_hwzgEe-B4KaCxyT1rA" elementId="org.eclipse.jdt.ui.edit.text.java.show.outline" commandName="Quick Outline" description="Show the quick outline for the editor input" category="_7hvGaQzgEe-B4KaCxyT1rA"/>
  <commands xmi:id="_7hz_iAzgEe-B4KaCxyT1rA" elementId="org.eclipse.jdt.debug.ui.commands.Display" commandName="Display" description="Display result of evaluating selected text" category="_7hvGdwzgEe-B4KaCxyT1rA"/>
  <commands xmi:id="_7hz_iQzgEe-B4KaCxyT1rA" elementId="org.eclipse.jdt.ui.edit.text.java.goto.next.member" commandName="Go to Next Member" description="Move the caret to the next member of the compilation unit" category="_7hvGaQzgEe-B4KaCxyT1rA"/>
  <commands xmi:id="_7hz_igzgEe-B4KaCxyT1rA" elementId="org.eclipse.jdt.ui.edit.text.java.search.exception.occurrences" commandName="Search Exception Occurrences in File" description="Search for exception occurrences of a selected exception type" category="_7hvGdgzgEe-B4KaCxyT1rA"/>
  <commands xmi:id="_7hz_iwzgEe-B4KaCxyT1rA" elementId="org.eclipse.tm.terminal.view.ui.command.disconnect" commandName="Disconnect Terminal" category="_7hvGbgzgEe-B4KaCxyT1rA"/>
  <commands xmi:id="_7hz_jAzgEe-B4KaCxyT1rA" elementId="org.eclipse.egit.ui.team.ShowBlame" commandName="Show Revision Information" category="_7hvGegzgEe-B4KaCxyT1rA"/>
  <commands xmi:id="_7hz_jQzgEe-B4KaCxyT1rA" elementId="org.eclipse.jdt.ui.correction.assignToField.assist" commandName="Quick Assist - Assign to field" description="Invokes quick assist and selects 'Assign to field'" category="_7hvGfgzgEe-B4KaCxyT1rA"/>
  <commands xmi:id="_7hz_jgzgEe-B4KaCxyT1rA" elementId="org.eclipse.ui.edit.text.folding.expand" commandName="Expand" description="Expands the folded region at the current selection" category="_7hvGaAzgEe-B4KaCxyT1rA"/>
  <commands xmi:id="_7hz_jwzgEe-B4KaCxyT1rA" elementId="org.eclipse.ui.project.rebuildProject" commandName="Rebuild Project" description="Rebuild the selected projects" category="_7hvGdAzgEe-B4KaCxyT1rA"/>
  <commands xmi:id="_7hz_kAzgEe-B4KaCxyT1rA" elementId="org.eclipse.jdt.ui.edit.text.java.extract.method" commandName="Extract Method" description="Extract a set of statements or an expression into a new method and use the new method" category="_7hvGcgzgEe-B4KaCxyT1rA"/>
  <commands xmi:id="_7hz_kQzgEe-B4KaCxyT1rA" elementId="org.eclipse.m2e.core.pomFileAction.run" commandName="Run Maven Build" description="Run Maven Build" category="_7hvGdwzgEe-B4KaCxyT1rA"/>
  <commands xmi:id="_7hz_kgzgEe-B4KaCxyT1rA" elementId="org.eclipse.eclemma.ui.linkWithSelection" commandName="Link with Current Selection" category="_7hvGbAzgEe-B4KaCxyT1rA"/>
  <commands xmi:id="_7hz_kwzgEe-B4KaCxyT1rA" elementId="org.eclipse.debug.ui.commands.nextMemoryBlock" commandName="Next Memory Monitor" description="Show renderings from next memory monitor." category="_7hvGdwzgEe-B4KaCxyT1rA"/>
  <commands xmi:id="_7hz_lAzgEe-B4KaCxyT1rA" elementId="org.eclipse.egit.ui.CompareWithEachOther" commandName="Compare with Each Other" description="Compare two files selected in the Compare Editor with each other." category="_7hvGbwzgEe-B4KaCxyT1rA"/>
  <commands xmi:id="_7hz_lQzgEe-B4KaCxyT1rA" elementId="org.eclipse.m2e.actions.LifeCycleInstall.run" commandName="Run Maven Install" description="Run Maven Install" category="_7hvGdwzgEe-B4KaCxyT1rA"/>
  <commands xmi:id="_7hz_lgzgEe-B4KaCxyT1rA" elementId="org.eclipse.egit.ui.team.Fetch" commandName="Fetch" category="_7hvGegzgEe-B4KaCxyT1rA"/>
  <commands xmi:id="_7hz_lwzgEe-B4KaCxyT1rA" elementId="org.eclipse.ui.edit.text.copyLineDown" commandName="Copy Lines" description="Duplicates the selected lines and moves the selection to the copy" category="_7hvGaAzgEe-B4KaCxyT1rA"/>
  <commands xmi:id="_7hz_mAzgEe-B4KaCxyT1rA" elementId="org.eclipse.jdt.ui.navigate.gotopackage" commandName="Go to Package" description="Go to Package" category="_7hvGaQzgEe-B4KaCxyT1rA"/>
  <commands xmi:id="_7hz_mQzgEe-B4KaCxyT1rA" elementId="org.eclipse.ui.window.togglestatusbar" commandName="Toggle Statusbar" description="Toggle the visibility of the bottom status bar" category="_7hvGcQzgEe-B4KaCxyT1rA"/>
  <commands xmi:id="_7hz_mgzgEe-B4KaCxyT1rA" elementId="org.eclipse.ui.edit.text.select.selectMultiSelectionUp" commandName="Multi selection up relative to anchor selection" description="Search next matching region above and add it to the current selection, or remove last element from current multi-selection " category="_7hvGaAzgEe-B4KaCxyT1rA"/>
  <commands xmi:id="_7hz_mwzgEe-B4KaCxyT1rA" elementId="org.eclipse.oomph.setup.editor.perform" commandName="Perform Setup Tasks" category="_7hvGZwzgEe-B4KaCxyT1rA"/>
  <commands xmi:id="_7hz_nAzgEe-B4KaCxyT1rA" elementId="org.eclipse.jdt.ui.edit.text.java.raw.paste" commandName="Raw Paste" description="Paste and ignore smart insert setting" category="_7hvGYwzgEe-B4KaCxyT1rA"/>
  <commands xmi:id="_7hz_nQzgEe-B4KaCxyT1rA" elementId="org.eclipse.ui.help.installationDialog" commandName="Installation Information" description="Open the installation dialog" category="_7hvGcwzgEe-B4KaCxyT1rA"/>
  <commands xmi:id="_7hz_ngzgEe-B4KaCxyT1rA" elementId="org.eclipse.ui.edit.text.select.multiCaretUp" commandName="Multi caret up" description="Add a new caret/multi selection above the current line, or remove the last caret/multi selection " category="_7hvGaAzgEe-B4KaCxyT1rA"/>
  <commands xmi:id="_7hz_nwzgEe-B4KaCxyT1rA" elementId="org.eclipse.debug.ui.commands.ToggleStepFilters" commandName="Use Step Filters" description="Toggles enablement of debug step filters" category="_7hvGdwzgEe-B4KaCxyT1rA"/>
  <commands xmi:id="_7hz_oAzgEe-B4KaCxyT1rA" elementId="org.eclipse.ui.edit.text.goto.lineUp" commandName="Line Up" description="Go up one line of text" category="_7hvGaAzgEe-B4KaCxyT1rA"/>
  <commands xmi:id="_7hz_oQzgEe-B4KaCxyT1rA" elementId="org.eclipse.ui.edit.text.goto.windowStart" commandName="Window Start" description="Go to the start of the window" category="_7hvGaAzgEe-B4KaCxyT1rA"/>
  <commands xmi:id="_7hz_ogzgEe-B4KaCxyT1rA" elementId="org.eclipse.buildship.ui.commands.addbuildshipnature" commandName="Add Gradle Nature" description="Adds the Gradle nature and synchronizes this project as if the Gradle Import wizard had been run on its location." category="_7hvGZQzgEe-B4KaCxyT1rA"/>
  <commands xmi:id="_7hz_owzgEe-B4KaCxyT1rA" elementId="org.eclipse.jdt.ui.correction.addBlock.assist" commandName="Quick Assist - Replace statement with block" description="Invokes quick assist and selects 'Replace statement with block'" category="_7hvGfgzgEe-B4KaCxyT1rA"/>
  <commands xmi:id="_7hz_pAzgEe-B4KaCxyT1rA" elementId="org.eclipse.debug.ui.commands.eof" commandName="EOF" description="Send end of file" category="_7hvGdwzgEe-B4KaCxyT1rA"/>
  <commands xmi:id="_7hz_pQzgEe-B4KaCxyT1rA" elementId="org.eclipse.egit.ui.AbortRebase" commandName="Abort Rebase" category="_7hvGegzgEe-B4KaCxyT1rA"/>
  <commands xmi:id="_7hz_pgzgEe-B4KaCxyT1rA" elementId="org.eclipse.egit.ui.commit.DiffEditorQuickOutlineCommand" commandName="Quick Outline" description="Show the quick outline for a unified diff" category="_7hvGegzgEe-B4KaCxyT1rA"/>
  <commands xmi:id="_7hz_pwzgEe-B4KaCxyT1rA" elementId="org.eclipse.ui.navigate.showInQuickMenu" commandName="Show In..." description="Open the Show In menu" category="_7hvGaQzgEe-B4KaCxyT1rA"/>
  <commands xmi:id="_7h0l8AzgEe-B4KaCxyT1rA" elementId="org.eclipse.ui.edit.text.copyLineUp" commandName="Duplicate Lines" description="Duplicates the selected lines and leaves the selection unchanged" category="_7hvGaAzgEe-B4KaCxyT1rA"/>
  <commands xmi:id="_7h0l8QzgEe-B4KaCxyT1rA" elementId="org.eclipse.debug.ui.commands.ToggleMethodBreakpoint" commandName="Toggle Method Breakpoint" description="Creates or removes a method breakpoint" category="_7hvGdwzgEe-B4KaCxyT1rA"/>
  <commands xmi:id="_7h0l8gzgEe-B4KaCxyT1rA" elementId="org.eclipse.jdt.ui.navigate.java.open.structure" commandName="Open Structure" description="Show the structure of the selected element" category="_7hvGaQzgEe-B4KaCxyT1rA"/>
  <commands xmi:id="_7h0l8wzgEe-B4KaCxyT1rA" elementId="org.eclipse.jdt.ui.edit.text.java.select.enclosing" commandName="Select Enclosing Element" description="Expand selection to include enclosing element" category="_7hvGYwzgEe-B4KaCxyT1rA"/>
  <commands xmi:id="_7h0l9AzgEe-B4KaCxyT1rA" elementId="org.eclipse.ant.ui.antShortcut.debug" commandName="Debug Ant Build" description="Debug Ant Build" category="_7hvGdwzgEe-B4KaCxyT1rA"/>
  <commands xmi:id="_7h0l9QzgEe-B4KaCxyT1rA" elementId="org.eclipse.ui.navigate.next" commandName="Next" description="Navigate to the next item" category="_7hvGaQzgEe-B4KaCxyT1rA"/>
  <commands xmi:id="_7h0l9gzgEe-B4KaCxyT1rA" elementId="org.eclipse.egit.ui.team.AssumeUnchanged" commandName="Assume Unchanged" category="_7hvGegzgEe-B4KaCxyT1rA"/>
  <commands xmi:id="_7h0l9wzgEe-B4KaCxyT1rA" elementId="org.eclipse.ui.window.closePerspective" commandName="Close Perspective" description="Close the current perspective" category="_7hvGcQzgEe-B4KaCxyT1rA">
    <parameters xmi:id="_7h0l-AzgEe-B4KaCxyT1rA" elementId="org.eclipse.ui.window.closePerspective.perspectiveId" name="Perspective Id"/>
  </commands>
  <commands xmi:id="_7h0l-QzgEe-B4KaCxyT1rA" elementId="org.eclipse.ui.cheatsheets.openCheatSheetURL" commandName="Open Cheat Sheet from URL" description="Open a Cheat Sheet from file at a specified URL." category="_7hvGcwzgEe-B4KaCxyT1rA">
    <parameters xmi:id="_7h0l-gzgEe-B4KaCxyT1rA" elementId="cheatSheetId" name="Identifier" optional="false"/>
    <parameters xmi:id="_7h0l-wzgEe-B4KaCxyT1rA" elementId="name" name="Name" optional="false"/>
    <parameters xmi:id="_7h0l_AzgEe-B4KaCxyT1rA" elementId="url" name="URL" optional="false"/>
  </commands>
  <commands xmi:id="_7h0l_QzgEe-B4KaCxyT1rA" elementId="org.eclipse.eclemma.ui.testNgShortcut.coverage" commandName="Coverage TestNG Test" description="Coverage TestNG Test" category="_7hvGdwzgEe-B4KaCxyT1rA"/>
  <commands xmi:id="_7h0l_gzgEe-B4KaCxyT1rA" elementId="org.eclipse.debug.ui.commands.StepReturn" commandName="Step Return" description="Step return" category="_7hvGdwzgEe-B4KaCxyT1rA"/>
  <commands xmi:id="_7h0l_wzgEe-B4KaCxyT1rA" elementId="org.eclipse.ui.browser.openBundleResource" commandName="Open Resource in Browser" description="Opens a bundle resource in the default web browser." category="_7hvGcQzgEe-B4KaCxyT1rA">
    <parameters xmi:id="_7h0mAAzgEe-B4KaCxyT1rA" elementId="plugin" name="Plugin"/>
    <parameters xmi:id="_7h0mAQzgEe-B4KaCxyT1rA" elementId="path" name="Path"/>
  </commands>
  <commands xmi:id="_7h0mAgzgEe-B4KaCxyT1rA" elementId="org.eclipse.egit.ui.team.PushBranch" commandName="Push Branch..." category="_7hvGegzgEe-B4KaCxyT1rA"/>
  <commands xmi:id="_7h0mAwzgEe-B4KaCxyT1rA" elementId="org.eclipse.m2e.core.ui.command.addDependency" commandName="Add Maven Dependency" description="Add Maven dependency" category="_7hvGYwzgEe-B4KaCxyT1rA"/>
  <commands xmi:id="_7h0mBAzgEe-B4KaCxyT1rA" elementId="org.eclipse.jdt.debug.ui.commands.Execute" commandName="Execute" description="Evaluate selected text" category="_7hvGdwzgEe-B4KaCxyT1rA"/>
  <commands xmi:id="_7h0mBQzgEe-B4KaCxyT1rA" elementId="org.eclipse.jdt.ui.edit.text.java.add.block.comment" commandName="Add Block Comment" description="Enclose the selection with a block comment" category="_7hvGfgzgEe-B4KaCxyT1rA"/>
  <commands xmi:id="_7h0mBgzgEe-B4KaCxyT1rA" elementId="org.eclipse.ui.help.aboutAction" commandName="About" description="Open the about dialog" category="_7hvGcwzgEe-B4KaCxyT1rA"/>
  <commands xmi:id="_7h0mBwzgEe-B4KaCxyT1rA" elementId="org.eclipse.jdt.ui.edit.text.java.annotate.classFile" commandName="Annotate Class File" description="Externally add Annotations to a Class File." category="_7hvGfgzgEe-B4KaCxyT1rA"/>
  <commands xmi:id="_7h0mCAzgEe-B4KaCxyT1rA" elementId="org.eclipse.egit.ui.team.stash.create" commandName="Stash Changes..." category="_7hvGegzgEe-B4KaCxyT1rA"/>
  <commands xmi:id="_7h0mCQzgEe-B4KaCxyT1rA" elementId="org.eclipse.jdt.ui.edit.text.java.search.read.access.in.project" commandName="Read Access in Project" description="Search for read references to the selected element in the enclosing project" category="_7hvGdgzgEe-B4KaCxyT1rA"/>
  <commands xmi:id="_7h0mCgzgEe-B4KaCxyT1rA" elementId="org.eclipse.ui.file.closeAllSaved" commandName="Close All Saved" description="Close all saved editors" category="_7hvGbQzgEe-B4KaCxyT1rA"/>
  <commands xmi:id="_7h0mCwzgEe-B4KaCxyT1rA" elementId="org.eclipse.ui.edit.redo" commandName="Redo" description="Redo the last operation" category="_7hvGYwzgEe-B4KaCxyT1rA"/>
  <commands xmi:id="_7h0mDAzgEe-B4KaCxyT1rA" elementId="org.eclipse.jdt.ui.edit.text.java.search.references.in.workspace" commandName="References in Workspace" description="Search for references to the selected element in the workspace" category="_7hvGdgzgEe-B4KaCxyT1rA"/>
  <commands xmi:id="_7h0mDQzgEe-B4KaCxyT1rA" elementId="org.eclipse.jdt.ui.correction.addNonNLS" commandName="Quick Fix - Add non-NLS tag" description="Invokes quick assist and selects 'Add non-NLS tag'" category="_7hvGfgzgEe-B4KaCxyT1rA"/>
  <commands xmi:id="_7h0mDgzgEe-B4KaCxyT1rA" elementId="org.eclipse.m2e.editor.RenameArtifactAction" commandName="Rename Maven Artifact..." category="_7hvGgAzgEe-B4KaCxyT1rA"/>
  <commands xmi:id="_7h0mDwzgEe-B4KaCxyT1rA" elementId="org.eclipse.ui.navigate.selectWorkingSets" commandName="Select Working Sets" description="Select the working sets that are applicable for this window." category="_7hvGcQzgEe-B4KaCxyT1rA"/>
  <commands xmi:id="_7h0mEAzgEe-B4KaCxyT1rA" elementId="org.eclipse.jdt.ui.edit.text.java.rename.element" commandName="Rename - Refactoring " description="Rename the selected element" category="_7hvGcgzgEe-B4KaCxyT1rA"/>
  <commands xmi:id="_7h0mEQzgEe-B4KaCxyT1rA" elementId="org.eclipse.tm.terminal.view.ui.command.newview" commandName="New Terminal View" category="_7hvGbgzgEe-B4KaCxyT1rA"/>
  <commands xmi:id="_7h0mEgzgEe-B4KaCxyT1rA" elementId="org.eclipse.egit.ui.team.RemoveFromIndex" commandName="Remove from Index" category="_7hvGegzgEe-B4KaCxyT1rA"/>
  <commands xmi:id="_7h0mEwzgEe-B4KaCxyT1rA" elementId="org.eclipse.jdt.ui.edit.text.java.externalize.strings" commandName="Externalize Strings" description="Finds all strings that are not externalized and moves them into a separate property file" category="_7hvGfgzgEe-B4KaCxyT1rA"/>
  <commands xmi:id="_7h0mFAzgEe-B4KaCxyT1rA" elementId="org.eclipse.ui.newWizard" commandName="New" description="Open the New item wizard" category="_7hvGbQzgEe-B4KaCxyT1rA">
    <parameters xmi:id="_7h0mFQzgEe-B4KaCxyT1rA" elementId="newWizardId" name="New Wizard"/>
  </commands>
  <commands xmi:id="_7h0mFgzgEe-B4KaCxyT1rA" elementId="org.eclipse.ui.window.newWindow" commandName="New Window" description="Open another window" category="_7hvGcQzgEe-B4KaCxyT1rA"/>
  <commands xmi:id="_7h0mFwzgEe-B4KaCxyT1rA" elementId="org.eclipse.jdt.ui.edit.text.java.uncomment" commandName="Uncomment" description="Uncomment the selected Java comment lines" category="_7hvGfgzgEe-B4KaCxyT1rA"/>
  <commands xmi:id="_7h0mGAzgEe-B4KaCxyT1rA" elementId="org.eclipse.lsp4e.showkindinoutline" commandName="Show Kind in Outline" category="_7hvGawzgEe-B4KaCxyT1rA"/>
  <commands xmi:id="_7h0mGQzgEe-B4KaCxyT1rA" elementId="org.eclipse.e4.ui.importer.configureProject" commandName="Configure and Detect Nested Projects..." category="_7hvGgAzgEe-B4KaCxyT1rA"/>
  <commands xmi:id="_7h0mGgzgEe-B4KaCxyT1rA" elementId="org.eclipse.ui.file.close" commandName="Close" description="Close the active editor" category="_7hvGbQzgEe-B4KaCxyT1rA"/>
  <commands xmi:id="_7h0mGwzgEe-B4KaCxyT1rA" elementId="org.eclipse.eclemma.ui.selectActiveSession" commandName="Select Active Session..." category="_7hvGbAzgEe-B4KaCxyT1rA"/>
  <commands xmi:id="_7h0mHAzgEe-B4KaCxyT1rA" elementId="org.eclipse.egit.ui.history.CompareVersions" commandName="Compare with Each Other" category="_7hvGgAzgEe-B4KaCxyT1rA"/>
  <commands xmi:id="_7h0mHQzgEe-B4KaCxyT1rA" elementId="org.eclipse.equinox.p2.ui.sdk.install" commandName="Install New Software..." category="_7hvGgAzgEe-B4KaCxyT1rA"/>
  <commands xmi:id="_7h0mHgzgEe-B4KaCxyT1rA" elementId="org.eclipse.ui.window.customizePerspective" commandName="Customize Perspective" description="Customize the current perspective" category="_7hvGcQzgEe-B4KaCxyT1rA"/>
  <commands xmi:id="_7h0mHwzgEe-B4KaCxyT1rA" elementId="org.eclipse.jdt.ui.edit.text.java.surround.with.try.catch" commandName="Surround with try/catch Block" description="Surround the selected text with a try/catch block" category="_7hvGfgzgEe-B4KaCxyT1rA"/>
  <commands xmi:id="_7h0mIAzgEe-B4KaCxyT1rA" elementId="org.eclipse.ui.externaltools.ExternalToolMenuDelegateToolbar" commandName="Run Last Launched External Tool" description="Runs the last launched external Tool" category="_7hvGdwzgEe-B4KaCxyT1rA"/>
  <commands xmi:id="_7h0mIQzgEe-B4KaCxyT1rA" elementId="org.eclipse.egit.ui.CheckoutCommand" commandName="Check Out" category="_7hvGegzgEe-B4KaCxyT1rA"/>
  <commands xmi:id="_7h0mIgzgEe-B4KaCxyT1rA" elementId="org.eclipse.jdt.ui.edit.text.java.goto.previous.member" commandName="Go to Previous Member" description="Move the caret to the previous member of the compilation unit" category="_7hvGaQzgEe-B4KaCxyT1rA"/>
  <commands xmi:id="_7h0mIwzgEe-B4KaCxyT1rA" elementId="org.eclipse.jdt.ui.edit.text.java.search.occurrences.in.file" commandName="Search All Occurrences in File" description="Search for all occurrences of the selected element in its declaring file" category="_7hvGdgzgEe-B4KaCxyT1rA"/>
  <commands xmi:id="_7h0mJAzgEe-B4KaCxyT1rA" elementId="org.eclipse.ui.edit.text.moveLineUp" commandName="Move Lines Up" description="Moves the selected lines up" category="_7hvGaAzgEe-B4KaCxyT1rA"/>
  <commands xmi:id="_7h0mJQzgEe-B4KaCxyT1rA" elementId="org.eclipse.egit.ui.history.Reset" commandName="Reset..." category="_7hvGgAzgEe-B4KaCxyT1rA">
    <parameters xmi:id="_7h0mJgzgEe-B4KaCxyT1rA" elementId="org.eclipse.egit.ui.history.ResetMode" name="Reset mode" optional="false"/>
  </commands>
  <commands xmi:id="_7h0mJwzgEe-B4KaCxyT1rA" elementId="org.eclipse.equinox.p2.ui.discovery.commands.ShowBundleCatalog" commandName="Show Bundle Catalog" category="_7hvGgAzgEe-B4KaCxyT1rA">
    <parameters xmi:id="_7h0mKAzgEe-B4KaCxyT1rA" elementId="org.eclipse.equinox.p2.ui.discovery.commands.DirectoryParameter" name="Directory URL"/>
    <parameters xmi:id="_7h0mKQzgEe-B4KaCxyT1rA" elementId="org.eclipse.equinox.p2.ui.discovery.commands.TagsParameter" name="Tags"/>
  </commands>
  <commands xmi:id="_7h0mKgzgEe-B4KaCxyT1rA" elementId="org.eclipse.jdt.ui.edit.text.java.gotoBreadcrumb" commandName="Show In Breadcrumb" description="Shows the Java editor breadcrumb and sets the keyboard focus into it" category="_7hvGaQzgEe-B4KaCxyT1rA"/>
  <commands xmi:id="_7h0mKwzgEe-B4KaCxyT1rA" elementId="org.eclipse.ui.navigate.previousSubTab" commandName="Previous Sub-Tab" description="Switch to the previous sub-tab" category="_7hvGaQzgEe-B4KaCxyT1rA"/>
  <commands xmi:id="_7h0mLAzgEe-B4KaCxyT1rA" elementId="org.eclipse.userstorage.ui.showPullDown" commandName="Show Pull Down Menu" category="_7hvGcwzgEe-B4KaCxyT1rA">
    <parameters xmi:id="_7h0mLQzgEe-B4KaCxyT1rA" elementId="intoolbar" name="In Tool Bar" optional="false"/>
  </commands>
  <commands xmi:id="_7h0mLgzgEe-B4KaCxyT1rA" elementId="org.eclipse.jdt.ui.edit.text.java.generate.hashcode.equals" commandName="Generate hashCode() and equals()" description="Generates hashCode() and equals() methods for the type" category="_7hvGfgzgEe-B4KaCxyT1rA"/>
  <commands xmi:id="_7h0mLwzgEe-B4KaCxyT1rA" elementId="org.eclipse.ui.navigate.showIn" commandName="Show In" category="_7hvGaQzgEe-B4KaCxyT1rA">
    <parameters xmi:id="_7h0mMAzgEe-B4KaCxyT1rA" elementId="org.eclipse.ui.navigate.showIn.targetId" name="Show In Target Id" optional="false"/>
  </commands>
  <commands xmi:id="_7h0mMQzgEe-B4KaCxyT1rA" elementId="org.eclipse.egit.ui.RepositoriesViewRemoveRemote" commandName="Delete Remote" category="_7hvGegzgEe-B4KaCxyT1rA"/>
  <commands xmi:id="_7h0mMgzgEe-B4KaCxyT1rA" elementId="org.eclipse.ui.dialogs.openInputDialog" commandName="Open Input Dialog" description="Open an Input Dialog" category="_7hvGeAzgEe-B4KaCxyT1rA">
    <parameters xmi:id="_7h0mMwzgEe-B4KaCxyT1rA" elementId="title" name="Title"/>
    <parameters xmi:id="_7h0mNAzgEe-B4KaCxyT1rA" elementId="message" name="Message"/>
    <parameters xmi:id="_7h0mNQzgEe-B4KaCxyT1rA" elementId="initialValue" name="Initial Value"/>
    <parameters xmi:id="_7h0mNgzgEe-B4KaCxyT1rA" elementId="cancelReturns" name="Return Value on Cancel"/>
  </commands>
  <commands xmi:id="_7h0mNwzgEe-B4KaCxyT1rA" elementId="org.eclipse.egit.ui.RebaseCurrent" commandName="Rebase" category="_7hvGgAzgEe-B4KaCxyT1rA"/>
  <commands xmi:id="_7h0mOAzgEe-B4KaCxyT1rA" elementId="org.eclipse.jdt.ui.edit.text.java.extract.class" commandName="Extract Class..." description="Extracts fields into a new class" category="_7hvGcgzgEe-B4KaCxyT1rA"/>
  <commands xmi:id="_7h0mOQzgEe-B4KaCxyT1rA" elementId="org.eclipse.jdt.ui.correction.extractConstant.assist" commandName="Quick Assist - Extract constant" description="Invokes quick assist and selects 'Extract constant'" category="_7hvGfgzgEe-B4KaCxyT1rA"/>
  <commands xmi:id="_7h0mOgzgEe-B4KaCxyT1rA" elementId="org.eclipse.compare.copyRightToLeft" commandName="Copy from Right to Left" description="Copy Current Change from Right to Left" category="_7hvGbwzgEe-B4KaCxyT1rA"/>
  <commands xmi:id="_7h0mOwzgEe-B4KaCxyT1rA" elementId="org.eclipse.debug.ui.commands.OpenProfileConfigurations" commandName="Profile..." description="Open profile launch configuration dialog" category="_7hvGdwzgEe-B4KaCxyT1rA"/>
  <commands xmi:id="_7h0mPAzgEe-B4KaCxyT1rA" elementId="org.eclipse.ui.ide.markCompleted" commandName="Mark Completed" description="Mark the selected tasks as completed" category="_7hvGgAzgEe-B4KaCxyT1rA"/>
  <commands xmi:id="_7h0mPQzgEe-B4KaCxyT1rA" elementId="org.eclipse.ui.edit.text.recenter" commandName="Recenter" description="Scroll cursor line to center, top and bottom" category="_7hvGaAzgEe-B4KaCxyT1rA"/>
  <commands xmi:id="_7h0mPgzgEe-B4KaCxyT1rA" elementId="org.eclipse.jdt.ui.edit.text.java.add.unimplemented.constructors" commandName="Generate Constructors from Superclass" description="Evaluate and add constructors from superclass" category="_7hvGfgzgEe-B4KaCxyT1rA"/>
  <commands xmi:id="_7h0mPwzgEe-B4KaCxyT1rA" elementId="org.eclipse.ui.edit.text.select.windowStart" commandName="Select Window Start" description="Select to the start of the window" category="_7hvGaAzgEe-B4KaCxyT1rA"/>
  <commands xmi:id="_7h0mQAzgEe-B4KaCxyT1rA" elementId="org.eclipse.jdt.ui.edit.text.java.source.quickMenu" commandName="Show Source Quick Menu" description="Shows the source quick menu" category="_7hvGfgzgEe-B4KaCxyT1rA"/>
  <commands xmi:id="_7h0mQQzgEe-B4KaCxyT1rA" elementId="org.eclipse.jdt.ui.edit.text.java.search.declarations.in.project" commandName="Declaration in Project" description="Search for declarations of the selected element in the enclosing project" category="_7hvGdgzgEe-B4KaCxyT1rA"/>
  <commands xmi:id="_7h0mQgzgEe-B4KaCxyT1rA" elementId="org.eclipse.ui.edit.text.scroll.lineDown" commandName="Scroll Line Down" description="Scroll down one line of text" category="_7hvGaAzgEe-B4KaCxyT1rA"/>
  <commands xmi:id="_7h0mQwzgEe-B4KaCxyT1rA" elementId="org.eclipse.ui.ToggleCoolbarAction" commandName="Toggle Main Toolbar Visibility" description="Toggles the visibility of the window toolbar" category="_7hvGcQzgEe-B4KaCxyT1rA"/>
  <commands xmi:id="_7h0mRAzgEe-B4KaCxyT1rA" elementId="org.eclipse.egit.ui.RepositoriesViewImportProjects" commandName="Import Projects..." description="Import or create in local Git repository" category="_7hvGegzgEe-B4KaCxyT1rA"/>
  <commands xmi:id="_7h0mRQzgEe-B4KaCxyT1rA" elementId="org.eclipse.ui.navigate.openResource" commandName="Open Resource" description="Open an editor on a particular resource" category="_7hvGaQzgEe-B4KaCxyT1rA">
    <parameters xmi:id="_7h0mRgzgEe-B4KaCxyT1rA" elementId="filePath" name="File Path" typeId="org.eclipse.ui.ide.resourcePath"/>
  </commands>
  <commands xmi:id="_7h0mRwzgEe-B4KaCxyT1rA" elementId="org.eclipse.eclemma.ui.commands.CoverageLast" commandName="Coverage" description="Coverage" category="_7hvGdwzgEe-B4KaCxyT1rA"/>
  <commands xmi:id="_7h0mSAzgEe-B4KaCxyT1rA" elementId="org.eclipse.compare.copyAllLeftToRight" commandName="Copy All from Left to Right" description="Copy All Changes from Left to Right" category="_7hvGbwzgEe-B4KaCxyT1rA"/>
  <commands xmi:id="_7jyU0QzgEe-B4KaCxyT1rA" elementId="org.eclipse.ui.cocoa.arrangeWindowsInFront" contributorURI="platform:/fragment/org.eclipse.e4.ui.workbench.renderers.swt.cocoa" commandName="%command.arrangeWindows.name" description="%command.arrangeWindows.desc" category="_7hvGcQzgEe-B4KaCxyT1rA"/>
  <commands xmi:id="_7jy74AzgEe-B4KaCxyT1rA" elementId="org.eclipse.ui.cocoa.minimizeWindow" contributorURI="platform:/fragment/org.eclipse.e4.ui.workbench.renderers.swt.cocoa" commandName="%command.minimize.name" description="%command.minimize.desc" category="_7hvGcQzgEe-B4KaCxyT1rA"/>
  <commands xmi:id="_7jy74gzgEe-B4KaCxyT1rA" elementId="org.eclipse.ui.cocoa.zoomWindow" contributorURI="platform:/fragment/org.eclipse.e4.ui.workbench.renderers.swt.cocoa" commandName="%command.zoom.name" description="%command.zoom.desc" category="_7hvGcQzgEe-B4KaCxyT1rA"/>
  <commands xmi:id="_7jy75AzgEe-B4KaCxyT1rA" elementId="org.eclipse.ui.cocoa.closeDialog" contributorURI="platform:/fragment/org.eclipse.e4.ui.workbench.renderers.swt.cocoa" commandName="%command.closeDialog.name" description="%command.closeDialog.desc" category="_7hvGcQzgEe-B4KaCxyT1rA"/>
  <commands xmi:id="_7r5vAAzgEe-B4KaCxyT1rA" elementId="AUTOGEN:::org.eclipse.ant.ui.actionSet.presentation/org.eclipse.ant.ui.toggleAutoReconcile" commandName="Toggle Ant Editor Auto Reconcile" description="Toggle Ant Editor Auto Reconcile" category="_7hvGgAzgEe-B4KaCxyT1rA"/>
  <commands xmi:id="_7r69IAzgEe-B4KaCxyT1rA" elementId="AUTOGEN:::org.eclipse.debug.ui.launchActionSet/org.eclipse.debug.internal.ui.actions.RunWithConfigurationAction" commandName="Run As" category="_7hvGgAzgEe-B4KaCxyT1rA"/>
  <commands xmi:id="_7r69IQzgEe-B4KaCxyT1rA" elementId="AUTOGEN:::org.eclipse.debug.ui.launchActionSet/org.eclipse.debug.internal.ui.actions.RunHistoryMenuAction" commandName="Run History" category="_7hvGgAzgEe-B4KaCxyT1rA"/>
  <commands xmi:id="_7r69IgzgEe-B4KaCxyT1rA" elementId="AUTOGEN:::org.eclipse.debug.ui.launchActionSet/org.eclipse.debug.internal.ui.actions.RunDropDownAction" commandName="Run" category="_7hvGgAzgEe-B4KaCxyT1rA"/>
  <commands xmi:id="_7r69IwzgEe-B4KaCxyT1rA" elementId="AUTOGEN:::org.eclipse.debug.ui.launchActionSet/org.eclipse.debug.internal.ui.actions.DebugWithConfigurationAction" commandName="Debug As" category="_7hvGgAzgEe-B4KaCxyT1rA"/>
  <commands xmi:id="_7r69JAzgEe-B4KaCxyT1rA" elementId="AUTOGEN:::org.eclipse.debug.ui.launchActionSet/org.eclipse.debug.internal.ui.actions.DebugHistoryMenuAction" commandName="Debug History" category="_7hvGgAzgEe-B4KaCxyT1rA"/>
  <commands xmi:id="_7r69JQzgEe-B4KaCxyT1rA" elementId="AUTOGEN:::org.eclipse.debug.ui.launchActionSet/org.eclipse.debug.internal.ui.actions.DebugDropDownAction" commandName="Debug" category="_7hvGgAzgEe-B4KaCxyT1rA"/>
  <commands xmi:id="_7r7kMAzgEe-B4KaCxyT1rA" elementId="AUTOGEN:::org.eclipse.debug.ui.profileActionSet/org.eclipse.debug.internal.ui.actions.ProfileDropDownAction" commandName="Profile" category="_7hvGgAzgEe-B4KaCxyT1rA"/>
  <commands xmi:id="_7r7kMQzgEe-B4KaCxyT1rA" elementId="AUTOGEN:::org.eclipse.debug.ui.profileActionSet/org.eclipse.debug.internal.ui.actions.ProfileWithConfigurationAction" commandName="Profile As" category="_7hvGgAzgEe-B4KaCxyT1rA"/>
  <commands xmi:id="_7r7kMgzgEe-B4KaCxyT1rA" elementId="AUTOGEN:::org.eclipse.debug.ui.profileActionSet/org.eclipse.debug.internal.ui.actions.ProfileHistoryMenuAction" commandName="Profile History" category="_7hvGgAzgEe-B4KaCxyT1rA"/>
  <commands xmi:id="_7r7kMwzgEe-B4KaCxyT1rA" elementId="AUTOGEN:::org.eclipse.eclemma.ui.CoverageActionSet/org.eclipse.eclemma.ui.actions.CoverageDropDownAction" commandName="Coverage" category="_7hvGgAzgEe-B4KaCxyT1rA"/>
  <commands xmi:id="_7r7kNAzgEe-B4KaCxyT1rA" elementId="AUTOGEN:::org.eclipse.eclemma.ui.CoverageActionSet/org.eclipse.eclemma.ui.actions.CoverageAsAction" commandName="Coverage As" category="_7hvGgAzgEe-B4KaCxyT1rA"/>
  <commands xmi:id="_7r7kNQzgEe-B4KaCxyT1rA" elementId="AUTOGEN:::org.eclipse.eclemma.ui.CoverageActionSet/org.eclipse.eclemma.ui.actions.CoverageHistoryAction" commandName="Coverage History" category="_7hvGgAzgEe-B4KaCxyT1rA"/>
  <commands xmi:id="_7r8LQAzgEe-B4KaCxyT1rA" elementId="AUTOGEN:::org.eclipse.egit.ui.SearchActionSet/org.eclipse.egit.ui.actions.OpenCommitSearchPage" commandName="Git..." category="_7hvGgAzgEe-B4KaCxyT1rA"/>
  <commands xmi:id="_7r9ZYAzgEe-B4KaCxyT1rA" elementId="AUTOGEN:::org.eclipse.jdt.ui.JavaElementCreationActionSet/org.eclipse.jdt.ui.actions.NewTypeDropDown" commandName="Class..." description="New Java Class" category="_7hvGgAzgEe-B4KaCxyT1rA"/>
  <commands xmi:id="_7r-AcAzgEe-B4KaCxyT1rA" elementId="AUTOGEN:::org.eclipse.jdt.ui.JavaElementCreationActionSet/org.eclipse.jdt.ui.actions.OpenPackageWizard" commandName="Package..." description="New Java Package" category="_7hvGgAzgEe-B4KaCxyT1rA"/>
  <commands xmi:id="_7r-AcQzgEe-B4KaCxyT1rA" elementId="AUTOGEN:::org.eclipse.jdt.ui.JavaElementCreationActionSet/org.eclipse.jdt.ui.actions.OpenProjectWizard" commandName="Java Project..." description="New Java Project" category="_7hvGgAzgEe-B4KaCxyT1rA"/>
  <commands xmi:id="_7r-ngAzgEe-B4KaCxyT1rA" elementId="AUTOGEN:::org.eclipse.jdt.ui.SearchActionSet/org.eclipse.jdt.ui.actions.OpenJavaSearchPage" commandName="Java..." category="_7hvGgAzgEe-B4KaCxyT1rA"/>
  <commands xmi:id="_7r-ngQzgEe-B4KaCxyT1rA" elementId="AUTOGEN:::org.eclipse.ui.cheatsheets.actionSet/org.eclipse.ui.cheatsheets.actions.CheatSheetHelpMenuAction" commandName="Cheat Sheets..." category="_7hvGgAzgEe-B4KaCxyT1rA"/>
  <commands xmi:id="_7r_OkAzgEe-B4KaCxyT1rA" elementId="AUTOGEN:::org.eclipse.search.searchActionSet/org.eclipse.search.OpenSearchDialogPage" commandName="Search..." description="Search" category="_7hvGgAzgEe-B4KaCxyT1rA"/>
  <commands xmi:id="_7r_OkQzgEe-B4KaCxyT1rA" elementId="AUTOGEN:::org.eclipse.team.ui.actionSet/org.eclipse.team.ui.synchronizeAll" commandName="Synchronize..." description="Synchronize..." category="_7hvGgAzgEe-B4KaCxyT1rA"/>
  <commands xmi:id="_7r_OkgzgEe-B4KaCxyT1rA" elementId="AUTOGEN:::org.eclipse.team.ui.actionSet/org.eclipse.team.ui.ConfigureProject" commandName="Share Project..." description="Share the project with others using a version and configuration management system." category="_7hvGgAzgEe-B4KaCxyT1rA"/>
  <commands xmi:id="_7r_OkwzgEe-B4KaCxyT1rA" elementId="AUTOGEN:::org.eclipse.ui.externaltools.ExternalToolsSet/org.eclipse.ui.externaltools.ExternalToolMenuDelegateMenu" commandName="External Tools" category="_7hvGgAzgEe-B4KaCxyT1rA"/>
  <commands xmi:id="_7r_1oAzgEe-B4KaCxyT1rA" elementId="AUTOGEN:::org.eclipse.ant.ui.BreakpointRulerActions/org.eclipse.ant.ui.actions.ManageBreakpointRulerAction" commandName="Toggle Breakpoint" category="_7hvGgAzgEe-B4KaCxyT1rA"/>
  <commands xmi:id="_7r_1oQzgEe-B4KaCxyT1rA" elementId="AUTOGEN:::org.eclipse.jdt.debug.CompilationUnitEditor.BreakpointRulerActions/org.eclipse.jdt.debug.ui.actions.ManageBreakpointRulerAction" commandName="Toggle Breakpoint" category="_7hvGgAzgEe-B4KaCxyT1rA"/>
  <commands xmi:id="_7r_1ogzgEe-B4KaCxyT1rA" elementId="AUTOGEN:::org.eclipse.jdt.debug.CompilationUnitEditor.BreakpointRulerActions/org.eclipse.jdt.debug.ui.actions.RunToLineRulerActionDelegate" commandName="Run to Line" category="_7hvGgAzgEe-B4KaCxyT1rA"/>
  <commands xmi:id="_7r_1owzgEe-B4KaCxyT1rA" elementId="AUTOGEN:::org.eclipse.jdt.debug.ClassFileEditor.BreakpointRulerActions/org.eclipse.jdt.debug.ui.actions.ManageBreakpointRulerAction" commandName="Toggle Breakpoint" category="_7hvGgAzgEe-B4KaCxyT1rA"/>
  <commands xmi:id="_7r_1pAzgEe-B4KaCxyT1rA" elementId="AUTOGEN:::org.eclipse.jdt.debug.ClassFileEditor.BreakpointRulerActions/org.eclipse.jdt.debug.ui.actions.RunToLineRulerActionDelegate" commandName="Run to Line" category="_7hvGgAzgEe-B4KaCxyT1rA"/>
  <commands xmi:id="_7sAcsAzgEe-B4KaCxyT1rA" elementId="AUTOGEN:::org.eclipse.jdt.debug.ui.JavaSnippetToolbarActions/org.eclipse.jdt.debug.ui.SnippetExecute" commandName="Execute" description="Execute the Selected Text" category="_7hvGgAzgEe-B4KaCxyT1rA"/>
  <commands xmi:id="_7sAcsQzgEe-B4KaCxyT1rA" elementId="AUTOGEN:::org.eclipse.jdt.debug.ui.JavaSnippetToolbarActions/org.eclipse.jdt.debug.ui.SnippetDisplay" commandName="Display" description="Display Result of Evaluating Selected Text" category="_7hvGgAzgEe-B4KaCxyT1rA"/>
  <commands xmi:id="_7sAcsgzgEe-B4KaCxyT1rA" elementId="AUTOGEN:::org.eclipse.jdt.debug.ui.JavaSnippetToolbarActions/org.eclipse.jdt.debug.ui.SnippetInspect" commandName="Inspect" description="Inspect Result of Evaluating Selected Text" category="_7hvGgAzgEe-B4KaCxyT1rA"/>
  <commands xmi:id="_7sAcswzgEe-B4KaCxyT1rA" elementId="AUTOGEN:::org.eclipse.jdt.internal.ui.CompilationUnitEditor.ruler.actions/org.eclipse.jdt.internal.ui.javaeditor.BookmarkRulerAction" commandName="Java Editor Bookmark Ruler Action" category="_7hvGgAzgEe-B4KaCxyT1rA"/>
  <commands xmi:id="_7sActAzgEe-B4KaCxyT1rA" elementId="AUTOGEN:::org.eclipse.jdt.internal.ui.CompilationUnitEditor.ruler.actions/org.eclipse.jdt.internal.ui.javaeditor.JavaSelectRulerAction" commandName="Java Editor Ruler Single-Click" category="_7hvGgAzgEe-B4KaCxyT1rA"/>
  <commands xmi:id="_7sBDwAzgEe-B4KaCxyT1rA" elementId="AUTOGEN:::org.eclipse.jdt.internal.ui.ClassFileEditor.ruler.actions/org.eclipse.jdt.internal.ui.javaeditor.JavaSelectRulerAction" commandName="Java Editor Ruler Single-Click" category="_7hvGgAzgEe-B4KaCxyT1rA"/>
  <commands xmi:id="_7sBDwQzgEe-B4KaCxyT1rA" elementId="AUTOGEN:::org.eclipse.jdt.internal.ui.PropertiesFileEditor.ruler.actions/org.eclipse.jdt.internal.ui.propertiesfileeditor.BookmarkRulerAction" commandName="Java Editor Bookmark Ruler Action" category="_7hvGgAzgEe-B4KaCxyT1rA"/>
  <commands xmi:id="_7sBDwgzgEe-B4KaCxyT1rA" elementId="AUTOGEN:::org.eclipse.jdt.internal.ui.PropertiesFileEditor.ruler.actions/org.eclipse.jdt.internal.ui.propertiesfileeditor.SelectRulerAction" commandName="Java Editor Ruler Single-Click" category="_7hvGgAzgEe-B4KaCxyT1rA"/>
  <commands xmi:id="_7sBDwwzgEe-B4KaCxyT1rA" elementId="AUTOGEN:::org.eclipse.m2e.jdt.ui.downloadSourcesContribution/org.eclipse.m2e.jdt.ui.downloadSourcesAction" commandName="label" category="_7hvGgAzgEe-B4KaCxyT1rA"/>
  <commands xmi:id="_7sBDxAzgEe-B4KaCxyT1rA" elementId="AUTOGEN:::org.eclipse.m2e.jdt.ui.downloadSourcesContribution_38/org.eclipse.m2e.jdt.ui.downloadSourcesAction_38" commandName="label" category="_7hvGgAzgEe-B4KaCxyT1rA"/>
  <commands xmi:id="_7sBDxQzgEe-B4KaCxyT1rA" elementId="AUTOGEN:::org.eclipse.ui.texteditor.ruler.actions/org.eclipse.ui.texteditor.BookmarkRulerAction" commandName="Text Editor Bookmark Ruler Action" category="_7hvGgAzgEe-B4KaCxyT1rA"/>
  <commands xmi:id="_7sBDxgzgEe-B4KaCxyT1rA" elementId="AUTOGEN:::org.eclipse.ui.texteditor.ruler.actions/org.eclipse.ui.texteditor.SelectRulerAction" commandName="Text Editor Ruler Single-Click" category="_7hvGgAzgEe-B4KaCxyT1rA"/>
  <commands xmi:id="_7sBDxwzgEe-B4KaCxyT1rA" elementId="AUTOGEN:::org.eclipse.debug.ui.PulldownActions/org.eclipse.debug.ui.debugview.pulldown.ViewManagementAction" commandName="View Management..." category="_7hvGgAzgEe-B4KaCxyT1rA"/>
  <commands xmi:id="_7sBq0AzgEe-B4KaCxyT1rA" elementId="AUTOGEN:::org.eclipse.debug.ui.debugview.toolbar/org.eclipse.debug.ui.debugview.toolbar.removeAllTerminated" commandName="Remove All Terminated" description="Remove All Terminated Launches" category="_7hvGgAzgEe-B4KaCxyT1rA"/>
  <commands xmi:id="_7sBq0QzgEe-B4KaCxyT1rA" elementId="AUTOGEN:::org.eclipse.debug.ui.debugview.toolbar/org.eclipse.debug.ui.debugview.toolbar.collapseAll" commandName="Collapse All" description="Collapse All" category="_7hvGgAzgEe-B4KaCxyT1rA"/>
  <commands xmi:id="_7sBq0gzgEe-B4KaCxyT1rA" elementId="AUTOGEN:::org.eclipse.debug.ui.breakpointsview.toolbar/org.eclipse.debug.ui.breakpointsView.toolbar.removeAll" commandName="Remove All" description="Remove All Breakpoints" category="_7hvGgAzgEe-B4KaCxyT1rA"/>
  <commands xmi:id="_7sBq0wzgEe-B4KaCxyT1rA" elementId="AUTOGEN:::org.eclipse.debug.ui.breakpointsview.toolbar/org.eclipse.debug.ui.breakpointsView.toolbar.linkWithDebugView" commandName="Link with Debug View" description="Link with Debug View" category="_7hvGgAzgEe-B4KaCxyT1rA"/>
  <commands xmi:id="_7sCR4AzgEe-B4KaCxyT1rA" elementId="AUTOGEN:::org.eclipse.debug.ui.breakpointsview.toolbar/org.eclipse.debug.ui.breakpointsView.toolbar.workingSets" commandName="Working Sets..." description="Manage Working Sets" category="_7hvGgAzgEe-B4KaCxyT1rA"/>
  <commands xmi:id="_7sCR4QzgEe-B4KaCxyT1rA" elementId="AUTOGEN:::org.eclipse.debug.ui.breakpointsview.toolbar/org.eclipse.debug.ui.breakpointsView.toolbar.clearDefaultBreakpointGroup" commandName="Deselect Default Working Set" description="Deselect Default Working Set" category="_7hvGgAzgEe-B4KaCxyT1rA"/>
  <commands xmi:id="_7sCR4gzgEe-B4KaCxyT1rA" elementId="AUTOGEN:::org.eclipse.debug.ui.breakpointsview.toolbar/org.eclipse.debug.ui.breakpointsView.toolbar.setDefaultBreakpointGroup" commandName="Select Default Working Set..." description="Select Default Working Set" category="_7hvGgAzgEe-B4KaCxyT1rA"/>
  <commands xmi:id="_7sCR4wzgEe-B4KaCxyT1rA" elementId="AUTOGEN:::org.eclipse.debug.ui.breakpointsview.toolbar/org.eclipse.debug.ui.breakpointsView.toolbar.sortByAction" commandName="Sort By" description="Sort By" category="_7hvGgAzgEe-B4KaCxyT1rA"/>
  <commands xmi:id="_7sCR5AzgEe-B4KaCxyT1rA" elementId="AUTOGEN:::org.eclipse.debug.ui.breakpointsview.toolbar/org.eclipse.debug.ui.breakpointsView.toolbar.groupByAction" commandName="Group By" description="Show" category="_7hvGgAzgEe-B4KaCxyT1rA"/>
  <commands xmi:id="_7sCR5QzgEe-B4KaCxyT1rA" elementId="AUTOGEN:::org.eclipse.debug.ui.expressionsView.toolbar/org.eclipse.debug.ui.expresssionsView.toolbar.removeAll" commandName="Remove All" description="Remove All Expressions" category="_7hvGgAzgEe-B4KaCxyT1rA"/>
  <commands xmi:id="_7sCR5gzgEe-B4KaCxyT1rA" elementId="AUTOGEN:::org.eclipse.debug.ui.expressionsView.toolbar/org.eclipse.debug.ui.expresssionsView.toolbar.AddWatchExpression" commandName="Add Watch Expression..." description="Create a new watch expression" category="_7hvGgAzgEe-B4KaCxyT1rA"/>
  <commands xmi:id="_7sC48AzgEe-B4KaCxyT1rA" elementId="AUTOGEN:::org.eclipse.debug.ui.memoryView.toolbar/org.eclipse.debug.ui.PinMemoryBlockAction" commandName="Pin Memory Monitor" description="Pin Memory Monitor" category="_7hvGgAzgEe-B4KaCxyT1rA"/>
  <commands xmi:id="_7sC48QzgEe-B4KaCxyT1rA" elementId="AUTOGEN:::org.eclipse.debug.ui.memoryView.toolbar/org.eclipse.debug.ui.NewMemoryViewAction" commandName="New Memory View" description="New Memory View" category="_7hvGgAzgEe-B4KaCxyT1rA"/>
  <commands xmi:id="_7sC48gzgEe-B4KaCxyT1rA" elementId="AUTOGEN:::org.eclipse.debug.ui.memoryView.toolbar/org.eclipse.debug.ui.togglemonitors" commandName="Toggle Memory Monitors Pane" description="Toggle Memory Monitors Pane" category="_7hvGgAzgEe-B4KaCxyT1rA"/>
  <commands xmi:id="_7sC48wzgEe-B4KaCxyT1rA" elementId="AUTOGEN:::org.eclipse.debug.ui.memoryView.toolbar/org.eclipse.debug.ui.linkrenderingpanes" commandName="Link Memory Rendering Panes" description="Link Memory Rendering Panes" category="_7hvGgAzgEe-B4KaCxyT1rA"/>
  <commands xmi:id="_7sC49AzgEe-B4KaCxyT1rA" elementId="AUTOGEN:::org.eclipse.debug.ui.memoryView.toolbar/org.eclipse.debug.ui.tablerendering.preferencesaction" commandName="Table Renderings Preferences..." description="&amp;Table Renderings Preferences..." category="_7hvGgAzgEe-B4KaCxyT1rA"/>
  <commands xmi:id="_7sC49QzgEe-B4KaCxyT1rA" elementId="AUTOGEN:::org.eclipse.debug.ui.memoryView.toolbar/org.eclipse.debug.ui.togglesplitpane" commandName="Toggle Split Pane" description="Toggle Split Pane" category="_7hvGgAzgEe-B4KaCxyT1rA"/>
  <commands xmi:id="_7sC49gzgEe-B4KaCxyT1rA" elementId="AUTOGEN:::org.eclipse.debug.ui.memoryView.toolbar/org.eclipse.debug.ui.switchMemoryBlock" commandName="Switch Memory Monitor" description="Switch Memory Monitor" category="_7hvGgAzgEe-B4KaCxyT1rA"/>
  <commands xmi:id="_7sDgAAzgEe-B4KaCxyT1rA" elementId="AUTOGEN:::org.eclipse.debug.ui.memoryView.toolbar/org.eclipse.debug.ui.memoryViewPreferencesAction" commandName="Preferences..." description="&amp;Preferences..." category="_7hvGgAzgEe-B4KaCxyT1rA"/>
  <commands xmi:id="_7sDgAQzgEe-B4KaCxyT1rA" elementId="AUTOGEN:::org.eclipse.jdt.debug.ui.VariableViewActions/org.eclipse.jdt.debug.ui.variableViewActions.Preferences" commandName="Java Preferences..." description="Opens preferences for Java variables" category="_7hvGgAzgEe-B4KaCxyT1rA"/>
  <commands xmi:id="_7sDgAgzgEe-B4KaCxyT1rA" elementId="AUTOGEN:::org.eclipse.jdt.debug.ui.VariableViewActions/org.eclipse.jdt.debug.ui.variablesViewActions.AllReferencesInView" commandName="Show References" description="Shows references to each object in the variables view as an array of objects." category="_7hvGgAzgEe-B4KaCxyT1rA"/>
  <commands xmi:id="_7sDgAwzgEe-B4KaCxyT1rA" elementId="AUTOGEN:::org.eclipse.jdt.debug.ui.VariableViewActions/org.eclipse.jdt.debug.ui.variableViewActions.ShowNullEntries" commandName="Show Null Array Entries" description="Show Null Array Entries" category="_7hvGgAzgEe-B4KaCxyT1rA"/>
  <commands xmi:id="_7sDgBAzgEe-B4KaCxyT1rA" elementId="AUTOGEN:::org.eclipse.jdt.debug.ui.VariableViewActions/org.eclipse.jdt.debug.ui.variableViewActions.ShowQualified" commandName="Show Qualified Names" description="Show Qualified Names" category="_7hvGgAzgEe-B4KaCxyT1rA"/>
  <commands xmi:id="_7sDgBQzgEe-B4KaCxyT1rA" elementId="AUTOGEN:::org.eclipse.jdt.debug.ui.VariableViewActions/org.eclipse.jdt.debug.ui.variableViewActions.ShowStatic" commandName="Show Static Variables" description="Show Static Variables" category="_7hvGgAzgEe-B4KaCxyT1rA"/>
  <commands xmi:id="_7sEHEAzgEe-B4KaCxyT1rA" elementId="AUTOGEN:::org.eclipse.jdt.debug.ui.VariableViewActions/org.eclipse.jdt.debug.ui.variableViewActions.ShowConstants" commandName="Show Constants" description="Show Constants" category="_7hvGgAzgEe-B4KaCxyT1rA"/>
  <commands xmi:id="_7sEHEQzgEe-B4KaCxyT1rA" elementId="AUTOGEN:::org.eclipse.jdt.debug.ui.ExpressionViewActions/org.eclipse.jdt.debug.ui.variableViewActions.Preferences" commandName="Java Preferences..." description="Opens preferences for Java variables" category="_7hvGgAzgEe-B4KaCxyT1rA"/>
  <commands xmi:id="_7sEHEgzgEe-B4KaCxyT1rA" elementId="AUTOGEN:::org.eclipse.jdt.debug.ui.ExpressionViewActions/org.eclipse.jdt.debug.ui.expressionViewActions.AllReferencesInView" commandName="Show References" description="Show &amp;References" category="_7hvGgAzgEe-B4KaCxyT1rA"/>
  <commands xmi:id="_7sEHEwzgEe-B4KaCxyT1rA" elementId="AUTOGEN:::org.eclipse.jdt.debug.ui.ExpressionViewActions/org.eclipse.jdt.debug.ui.variableViewActions.ShowNullEntries" commandName="Show Null Array Entries" description="Show Null Array Entries" category="_7hvGgAzgEe-B4KaCxyT1rA"/>
  <commands xmi:id="_7sEHFAzgEe-B4KaCxyT1rA" elementId="AUTOGEN:::org.eclipse.jdt.debug.ui.ExpressionViewActions/org.eclipse.jdt.debug.ui.expressionViewActions.ShowQualified" commandName="Show Qualified Names" description="Show Qualified Names" category="_7hvGgAzgEe-B4KaCxyT1rA"/>
  <commands xmi:id="_7sEHFQzgEe-B4KaCxyT1rA" elementId="AUTOGEN:::org.eclipse.jdt.debug.ui.ExpressionViewActions/org.eclipse.jdt.debug.ui.expressionViewActions.ShowStatic" commandName="Show Static Variables" description="Show Static Variables" category="_7hvGgAzgEe-B4KaCxyT1rA"/>
  <commands xmi:id="_7sEHFgzgEe-B4KaCxyT1rA" elementId="AUTOGEN:::org.eclipse.jdt.debug.ui.ExpressionViewActions/org.eclipse.jdt.debug.ui.expressionViewActions.ShowConstants" commandName="Show Constants" description="Show Constants" category="_7hvGgAzgEe-B4KaCxyT1rA"/>
  <commands xmi:id="_7sEHFwzgEe-B4KaCxyT1rA" elementId="AUTOGEN:::org.eclipse.jdt.debug.ui.BreakpointViewActions/org.eclipse.jdt.debug.ui.actions.AddException" commandName="Add Java Exception Breakpoint" description="Add Java Exception Breakpoint" category="_7hvGgAzgEe-B4KaCxyT1rA"/>
  <commands xmi:id="_7sEuIAzgEe-B4KaCxyT1rA" elementId="AUTOGEN:::org.eclipse.jdt.debug.ui.BreakpointViewActions/org.eclipse.jdt.debug.ui.breakpointViewActions.ShowQualified" commandName="Show Qualified Names" description="Show Qualified Names" category="_7hvGgAzgEe-B4KaCxyT1rA"/>
  <commands xmi:id="_7sEuIQzgEe-B4KaCxyT1rA" elementId="AUTOGEN:::org.eclipse.jdt.debug.ui.LaunchViewActions/org.eclipse.jdt.debug.ui.launchViewActions.ShowThreadGroups" commandName="Show Thread Groups" description="Show Thread Groups" category="_7hvGgAzgEe-B4KaCxyT1rA"/>
  <commands xmi:id="_7sEuIgzgEe-B4KaCxyT1rA" elementId="AUTOGEN:::org.eclipse.jdt.debug.ui.LaunchViewActions/org.eclipse.jdt.debug.ui.launchViewActions.ShowQualified" commandName="Show Qualified Names" description="Show Qualified Names" category="_7hvGgAzgEe-B4KaCxyT1rA"/>
  <commands xmi:id="_7sEuIwzgEe-B4KaCxyT1rA" elementId="AUTOGEN:::org.eclipse.jdt.debug.ui.LaunchViewActions/org.eclipse.jdt.debug.ui.launchViewActions.ShowSystemThreads" commandName="Show System Threads" description="Show System Threads" category="_7hvGgAzgEe-B4KaCxyT1rA"/>
  <commands xmi:id="_7sEuJAzgEe-B4KaCxyT1rA" elementId="AUTOGEN:::org.eclipse.jdt.debug.ui.LaunchViewActions/org.eclipse.jdt.debug.ui.launchViewActions.ShowRunningThreads" commandName="Show Running Threads" description="Show Running Threads" category="_7hvGgAzgEe-B4KaCxyT1rA"/>
  <commands xmi:id="_7sEuJQzgEe-B4KaCxyT1rA" elementId="AUTOGEN:::org.eclipse.jdt.debug.ui.LaunchViewActions/org.eclipse.jdt.debug.ui.launchViewActions.ShowMonitorThreadInfo" commandName="Show Monitors" description="Show the Thread &amp; Monitor Information" category="_7hvGgAzgEe-B4KaCxyT1rA"/>
  <commands xmi:id="_7sEuJgzgEe-B4KaCxyT1rA" elementId="AUTOGEN:::org.eclipse.jdt.debug.ui.DisplayViewActions/org.eclipse.jdt.debug.ui.displayViewToolbar.Watch" commandName="Watch" description="Create a Watch Expression from the Selected Text" category="_7hvGgAzgEe-B4KaCxyT1rA"/>
  <commands xmi:id="_7sEuJwzgEe-B4KaCxyT1rA" elementId="AUTOGEN:::org.eclipse.jdt.debug.ui.DisplayViewActions/org.eclipse.jdt.debug.ui.displayViewToolbar.Execute" commandName="Execute" description="Execute the Selected Text" category="_7hvGgAzgEe-B4KaCxyT1rA"/>
  <commands xmi:id="_7sEuKAzgEe-B4KaCxyT1rA" elementId="AUTOGEN:::org.eclipse.jdt.debug.ui.DisplayViewActions/org.eclipse.jdt.debug.ui.displayViewToolbar.Display" commandName="Display" description="Display Result of Evaluating Selected Text" category="_7hvGgAzgEe-B4KaCxyT1rA"/>
  <commands xmi:id="_7sFVMAzgEe-B4KaCxyT1rA" elementId="AUTOGEN:::org.eclipse.jdt.debug.ui.DisplayViewActions/org.eclipse.jdt.debug.ui.displayViewToolbar.Inspect" commandName="Inspect" description="Inspect Result of Evaluating Selected Text" category="_7hvGgAzgEe-B4KaCxyT1rA"/>
  <addons xmi:id="_7haWTQzgEe-B4KaCxyT1rA" elementId="org.eclipse.e4.core.commands.service" contributorURI="platform:/plugin/org.eclipse.platform" contributionURI="bundleclass://org.eclipse.e4.core.commands/org.eclipse.e4.core.commands.CommandServiceAddon"/>
  <addons xmi:id="_7haWTgzgEe-B4KaCxyT1rA" elementId="org.eclipse.e4.ui.contexts.service" contributorURI="platform:/plugin/org.eclipse.platform" contributionURI="bundleclass://org.eclipse.e4.ui.services/org.eclipse.e4.ui.services.ContextServiceAddon"/>
  <addons xmi:id="_7haWTwzgEe-B4KaCxyT1rA" elementId="org.eclipse.e4.ui.bindings.service" contributorURI="platform:/plugin/org.eclipse.platform" contributionURI="bundleclass://org.eclipse.e4.ui.bindings/org.eclipse.e4.ui.bindings.BindingServiceAddon"/>
  <addons xmi:id="_7haWUAzgEe-B4KaCxyT1rA" elementId="org.eclipse.e4.ui.workbench.commands.model" contributorURI="platform:/plugin/org.eclipse.platform" contributionURI="bundleclass://org.eclipse.e4.ui.workbench/org.eclipse.e4.ui.internal.workbench.addons.CommandProcessingAddon"/>
  <addons xmi:id="_7haWUQzgEe-B4KaCxyT1rA" elementId="org.eclipse.e4.ui.workbench.contexts.model" contributorURI="platform:/plugin/org.eclipse.platform" contributionURI="bundleclass://org.eclipse.e4.ui.workbench/org.eclipse.e4.ui.internal.workbench.addons.ContextProcessingAddon"/>
  <addons xmi:id="_7haWUgzgEe-B4KaCxyT1rA" elementId="org.eclipse.e4.ui.workbench.bindings.model" contributorURI="platform:/plugin/org.eclipse.platform" contributionURI="bundleclass://org.eclipse.e4.ui.workbench.swt/org.eclipse.e4.ui.workbench.swt.util.BindingProcessingAddon"/>
  <addons xmi:id="_7haWUwzgEe-B4KaCxyT1rA" elementId="Cleanup Addon" contributorURI="platform:/plugin/org.eclipse.platform" contributionURI="bundleclass://org.eclipse.e4.ui.workbench.addons.swt/org.eclipse.e4.ui.workbench.addons.cleanupaddon.CleanupAddon"/>
  <addons xmi:id="_7haWVAzgEe-B4KaCxyT1rA" elementId="DnD Addon" contributorURI="platform:/plugin/org.eclipse.platform" contributionURI="bundleclass://org.eclipse.e4.ui.workbench.addons.swt/org.eclipse.e4.ui.workbench.addons.dndaddon.DnDAddon"/>
  <addons xmi:id="_7haWVQzgEe-B4KaCxyT1rA" elementId="MinMax Addon" contributorURI="platform:/plugin/org.eclipse.platform" contributionURI="bundleclass://org.eclipse.e4.ui.workbench.addons.swt/org.eclipse.e4.ui.workbench.addons.minmax.MinMaxAddon"/>
  <addons xmi:id="_7haWVgzgEe-B4KaCxyT1rA" elementId="org.eclipse.ui.workbench.addon.0" contributorURI="platform:/plugin/org.eclipse.platform" contributionURI="bundleclass://org.eclipse.e4.ui.workbench/org.eclipse.e4.ui.internal.workbench.addons.HandlerProcessingAddon"/>
  <addons xmi:id="_7heAoAzgEe-B4KaCxyT1rA" elementId="SplitterAddon" contributionURI="bundleclass://org.eclipse.e4.ui.workbench.addons.swt/org.eclipse.e4.ui.workbench.addons.splitteraddon.SplitterAddon"/>
  <addons xmi:id="_IYS0IKimEeS11vbz3f9ezw" elementId="org.eclipse.ui.ide.addon.0" contributorURI="platform:/plugin/org.eclipse.ui.ide" contributionURI="bundleclass://org.eclipse.ui.ide/org.eclipse.ui.internal.ide.addons.SaveAllDirtyPartsAddon"/>
  <addons xmi:id="_dz0JgGOlEeSMMaPQU2nlzw" elementId="org.eclipse.ui.ide.application.addon.0" contributorURI="platform:/plugin/org.eclipse.ui.ide.application" contributionURI="bundleclass://org.eclipse.ui.ide.application/org.eclipse.ui.internal.ide.application.addons.ModelCleanupAddon"/>
  <addons xmi:id="_7jyU0AzgEe-B4KaCxyT1rA" elementId="org.eclipse.e4.ui.workbench.renderers.swt.cocoa.CocoaUIHandler" contributionURI="bundleclass://org.eclipse.e4.ui.workbench.renderers.swt/org.eclipse.e4.ui.workbench.renderers.swt.cocoa.CocoaUIHandler"/>
  <categories xmi:id="_7hvGYAzgEe-B4KaCxyT1rA" elementId="org.eclipse.team.ui.category.team" name="Version control (Team)" description="Actions that apply when working with a version control system"/>
  <categories xmi:id="_7hvGYQzgEe-B4KaCxyT1rA" elementId="org.eclipse.ui.category.views" name="Views" description="Commands for opening views"/>
  <categories xmi:id="_7hvGYgzgEe-B4KaCxyT1rA" elementId="org.eclipse.tm4e.languageconfiguration.category" name="TM4E Language Configuration"/>
  <categories xmi:id="_7hvGYwzgEe-B4KaCxyT1rA" elementId="org.eclipse.ui.category.edit" name="Edit"/>
  <categories xmi:id="_7hvGZAzgEe-B4KaCxyT1rA" elementId="org.eclipse.mylyn.wikitext.ui.editor.category" name="WikiText Markup Editing Commands" description="commands for editing lightweight markup"/>
  <categories xmi:id="_7hvGZQzgEe-B4KaCxyT1rA" elementId="org.eclipse.buildship.ui.project" name="Buildship" description="Contains the Buildship specific commands"/>
  <categories xmi:id="_7hvGZgzgEe-B4KaCxyT1rA" elementId="org.eclipse.ui.ide.markerContents" name="Contents" description="The category for menu contents"/>
  <categories xmi:id="_7hvGZwzgEe-B4KaCxyT1rA" elementId="org.eclipse.oomph.setup.category" name="Oomph Setup"/>
  <categories xmi:id="_7hvGaAzgEe-B4KaCxyT1rA" elementId="org.eclipse.ui.category.textEditor" name="Text Editing" description="Text Editing Commands"/>
  <categories xmi:id="_7hvGaQzgEe-B4KaCxyT1rA" elementId="org.eclipse.ui.category.navigate" name="Navigate"/>
  <categories xmi:id="_7hvGagzgEe-B4KaCxyT1rA" elementId="AnsiConsole.command.categoryid" name="ANSI Support Commands"/>
  <categories xmi:id="_7hvGawzgEe-B4KaCxyT1rA" elementId="org.eclipse.lsp4e.category" name="Language Servers"/>
  <categories xmi:id="_7hvGbAzgEe-B4KaCxyT1rA" elementId="org.eclipse.eclemma.ui" name="EclEmma Code Coverage"/>
  <categories xmi:id="_7hvGbQzgEe-B4KaCxyT1rA" elementId="org.eclipse.ui.category.file" name="File"/>
  <categories xmi:id="_7hvGbgzgEe-B4KaCxyT1rA" elementId="org.eclipse.tm.terminal.view.ui.commands.category" name="Terminal Commands"/>
  <categories xmi:id="_7hvGbwzgEe-B4KaCxyT1rA" elementId="org.eclipse.compare.ui.category.compare" name="Compare" description="Compare command category"/>
  <categories xmi:id="_7hvGcAzgEe-B4KaCxyT1rA" elementId="org.eclipse.text.quicksearch.commands.category" name="Quick Search"/>
  <categories xmi:id="_7hvGcQzgEe-B4KaCxyT1rA" elementId="org.eclipse.ui.category.window" name="Window"/>
  <categories xmi:id="_7hvGcgzgEe-B4KaCxyT1rA" elementId="org.eclipse.jdt.ui.category.refactoring" name="Refactor - Java" description="Java Refactoring Actions"/>
  <categories xmi:id="_7hvGcwzgEe-B4KaCxyT1rA" elementId="org.eclipse.ui.category.help" name="Help"/>
  <categories xmi:id="_7hvGdAzgEe-B4KaCxyT1rA" elementId="org.eclipse.ui.category.project" name="Project"/>
  <categories xmi:id="_7hvGdQzgEe-B4KaCxyT1rA" elementId="org.eclipse.tm.terminal.category1" name="Terminal view commands" description="Terminal view commands"/>
  <categories xmi:id="_7hvGdgzgEe-B4KaCxyT1rA" elementId="org.eclipse.search.ui.category.search" name="Search" description="Search command category"/>
  <categories xmi:id="_7hvGdwzgEe-B4KaCxyT1rA" elementId="org.eclipse.debug.ui.category.run" name="Run/Debug" description="Run/Debug command category"/>
  <categories xmi:id="_7hvGeAzgEe-B4KaCxyT1rA" elementId="org.eclipse.ui.category.dialogs" name="Dialogs" description="Commands for opening dialogs"/>
  <categories xmi:id="_7hvGeQzgEe-B4KaCxyT1rA" elementId="org.eclipse.oomph" name="Oomph"/>
  <categories xmi:id="_7hvGegzgEe-B4KaCxyT1rA" elementId="org.eclipse.egit.ui.commandCategory" name="Git"/>
  <categories xmi:id="_7hvGewzgEe-B4KaCxyT1rA" elementId="org.eclipse.ui.category.perspectives" name="Perspectives" description="Commands for opening perspectives"/>
  <categories xmi:id="_7hvGfAzgEe-B4KaCxyT1rA" elementId="org.eclipse.ltk.ui.category.refactoring" name="Refactoring"/>
  <categories xmi:id="_7hvGfQzgEe-B4KaCxyT1rA" elementId="org.eclipse.lsp4e.commandCategory" name="Command"/>
  <categories xmi:id="_7hvGfgzgEe-B4KaCxyT1rA" elementId="org.eclipse.jdt.ui.category.source" name="Source" description="Java Source Actions"/>
  <categories xmi:id="_7hvGfwzgEe-B4KaCxyT1rA" elementId="org.eclipse.oomph.commands" name="Oomph"/>
  <categories xmi:id="_7hvGgAzgEe-B4KaCxyT1rA" elementId="org.eclipse.core.commands.categories.autogenerated" name="Uncategorized" description="Commands that were either auto-generated or have no category"/>
</application:Application>
