# Supplementary material for: Does GLUT4 Queue? A Mechanistic Mathematical Model for Insulin Response in Adipocytes
Source: Bull Math Biol. 2025 Sep 2;87(10):141. doi: 10.1007/s11538-025-01490-6 (PMC12405404; doi:10.1007/s11538-025-01490-6)
Supplement: Supplementary file 1 — (zip 303 KB) [file 11538_2025_1490_MOESM1_ESM.zip › NetworkSimulation_Inhibitor/.metadata/.plugins/org.eclipse.jdt.ui/dialog_settings.xml]

<?xml version="1.0" encoding="UTF-8"?>
<section name="Workbench">
	<section name="org.eclipse.jdt.internal.ui.packageview.PackageExplorerPart">
		<item key="group_libraries" value="true"/>
		<item key="layout" value="2"/>
		<item key="rootMode" value="1"/>
		<item key="linkWithEditor" value="false"/>
		<item key="memento" value="&lt;?xml version=&quot;1.0&quot; encoding=&quot;UTF-8&quot;?&gt;&#x0A;&lt;packageExplorer group_libraries=&quot;1&quot; layout=&quot;2&quot; linkWithEditor=&quot;0&quot; rootMode=&quot;1&quot; workingSetName=&quot;Aggregate for window 1715134570191&quot;&gt;&#x0A;&lt;customFilters userDefinedPatternsEnabled=&quot;false&quot;&gt;&#x0A;&lt;xmlDefinedFilters&gt;&#x0A;&lt;child filterId=&quot;org.eclipse.jdt.ui.PackageExplorer.StaticsFilter&quot; isEnabled=&quot;false&quot;/&gt;&#x0A;&lt;child filterId=&quot;org.eclipse.buildship.ui.packageexplorer.filter.gradle.buildfolder&quot; isEnabled=&quot;true&quot;/&gt;&#x0A;&lt;child filterId=&quot;org.eclipse.jdt.ui.PackageExplorer.NonJavaProjectsFilter&quot; isEnabled=&quot;false&quot;/&gt;&#x0A;&lt;child filterId=&quot;org.eclipse.jdt.ui.PackageExplorer_patternFilterId_.*&quot; isEnabled=&quot;true&quot;/&gt;&#x0A;&lt;child filterId=&quot;org.eclipse.jdt.ui.PackageExplorer.NonSharedProjectsFilter&quot; isEnabled=&quot;false&quot;/&gt;&#x0A;&lt;child filterId=&quot;org.eclipse.jdt.ui.PackageExplorer.SyntheticMembersFilter&quot; isEnabled=&quot;true&quot;/&gt;&#x0A;&lt;child filterId=&quot;org.eclipse.jdt.ui.PackageExplorer.ContainedLibraryFilter&quot; isEnabled=&quot;false&quot;/&gt;&#x0A;&lt;child filterId=&quot;org.eclipse.jdt.internal.ui.PackageExplorer.HideInnerClassFilesFilter&quot; isEnabled=&quot;true&quot;/&gt;&#x0A;&lt;child filterId=&quot;org.eclipse.jdt.internal.ui.PackageExplorer.EmptyInnerPackageFilter&quot; isEnabled=&quot;true&quot;/&gt;&#x0A;&lt;child filterId=&quot;org.eclipse.m2e.MavenModuleFilter&quot; isEnabled=&quot;false&quot;/&gt;&#x0A;&lt;child filterId=&quot;org.eclipse.buildship.ui.packageexplorer.filter.gradle.subProject&quot; isEnabled=&quot;true&quot;/&gt;&#x0A;&lt;child filterId=&quot;org.eclipse.jdt.ui.PackageExplorer.ClosedProjectsFilter&quot; isEnabled=&quot;false&quot;/&gt;&#x0A;&lt;child filterId=&quot;org.eclipse.jdt.ui.PackageExplorer.DeprecatedMembersFilter&quot; isEnabled=&quot;false&quot;/&gt;&#x0A;&lt;child filterId=&quot;org.eclipse.jdt.ui.PackageExplorer.EmptyLibraryContainerFilter&quot; isEnabled=&quot;true&quot;/&gt;&#x0A;&lt;child filterId=&quot;org.eclipse.jdt.ui.PackageExplorer.PackageDeclarationFilter&quot; isEnabled=&quot;true&quot;/&gt;&#x0A;&lt;child filterId=&quot;org.eclipse.jdt.ui.PackageExplorer.ImportDeclarationFilter&quot; isEnabled=&quot;true&quot;/&gt;&#x0A;&lt;child filterId=&quot;org.eclipse.jdt.ui.PackageExplorer.NonJavaElementFilter&quot; isEnabled=&quot;false&quot;/&gt;&#x0A;&lt;child filterId=&quot;org.eclipse.jdt.ui.PackageExplorer.LibraryFilter&quot; isEnabled=&quot;false&quot;/&gt;&#x0A;&lt;child filterId=&quot;org.eclipse.jdt.ui.PackageExplorer.CuAndClassFileFilter&quot; isEnabled=&quot;false&quot;/&gt;&#x0A;&lt;child filterId=&quot;org.eclipse.jdt.internal.ui.PackageExplorer.EmptyPackageFilter&quot; isEnabled=&quot;false&quot;/&gt;&#x0A;&lt;child filterId=&quot;org.eclipse.jdt.ui.PackageExplorer.NonPublicFilter&quot; isEnabled=&quot;false&quot;/&gt;&#x0A;&lt;child filterId=&quot;org.eclipse.jdt.ui.PackageExplorer.LocalTypesFilter&quot; isEnabled=&quot;false&quot;/&gt;&#x0A;&lt;child filterId=&quot;org.eclipse.jdt.ui.PackageExplorer.FieldsFilter&quot; isEnabled=&quot;false&quot;/&gt;&#x0A;&lt;/xmlDefinedFilters&gt;&#x0A;&lt;/customFilters&gt;&#x0A;&lt;/packageExplorer&gt;"/>
	</section>
</section>
