# Supplementary material for: Does GLUT4 Queue? A Mechanistic Mathematical Model for Insulin Response in Adipocytes
Source: Bull Math Biol. 2025 Sep 2;87(10):141. doi: 10.1007/s11538-025-01490-6 (PMC12405404; doi:10.1007/s11538-025-01490-6)
Supplement: Supplementary file 1 — (zip 303 KB) [file 11538_2025_1490_MOESM1_ESM.zip › NetworkSimulation_Inhibitor/.metadata/.plugins/org.eclipse.core.runtime/.settings/org.eclipse.ui.ide.prefs]

eclipse.preferences.version=1
platformState=1666232679237
quickStart=false
tipsAndTricks=true
