# Supplementary material for: Does GLUT4 Queue? A Mechanistic Mathematical Model for Insulin Response in Adipocytes
Source: Bull Math Biol. 2025 Sep 2;87(10):141. doi: 10.1007/s11538-025-01490-6 (PMC12405404; doi:10.1007/s11538-025-01490-6)
Supplement: Supplementary file 1 — (zip 303 KB) [file 11538_2025_1490_MOESM1_ESM.zip › NetworkSimulation_Inhibitor/.metadata/.plugins/org.eclipse.core.runtime/.settings/org.eclipse.ui.workbench.prefs]

//org.eclipse.ui.commands/state/org.eclipse.ui.navigator.resources.nested.changeProjectPresentation/org.eclipse.ui.commands.radioState=false
PLUGINS_NOT_ACTIVATED_ON_STARTUP=;org.eclipse.m2e.discovery;
eclipse.preferences.version=1
org.eclipse.ui.workbench.ACTIVE_NOFOCUS_TAB_BG_END=41,41,41
org.eclipse.ui.workbench.ACTIVE_NOFOCUS_TAB_BG_START=43,44,45
org.eclipse.ui.workbench.ACTIVE_NOFOCUS_TAB_TEXT_COLOR=204,204,204
org.eclipse.ui.workbench.ACTIVE_TAB_BG_END=41,41,41
org.eclipse.ui.workbench.ACTIVE_TAB_BG_START=43,44,45
org.eclipse.ui.workbench.ACTIVE_TAB_TEXT_COLOR=221,221,221
org.eclipse.ui.workbench.INACTIVE_TAB_BG_END=49,53,56
org.eclipse.ui.workbench.INACTIVE_TAB_BG_START=59,64,66
org.eclipse.ui.workbench.INACTIVE_TAB_TEXT_COLOR=187,187,187
